# Supplementary material for: Development of Incompletely Fused Carpels in Maize Ovary Revealed by miRNA, Target Gene and Phytohormone Analysis
Source: Front Plant Sci. 2017 Apr 3;8:463. doi: 10.3389/fpls.2017.00463 (PMC5376576; doi:10.3389/fpls.2017.00463)
Supplement: Supplementary file 1 [file Table2.XLSX]

## Sheet: Sheet1
Supplementary Table S2 Summary of the 162 identified known miRNAs expressed in at least one of the 4 sequenced samples. Expression values are presented as normalized data. CFC: completely fused carpels; IFC: incompletely fused carpels; Biological replicates are indicated as -1 and -2；NE: normalized expression.
miR_name	miR_seq	length	genomeID	strand	start	end	pre-miRNA_seq	rep_miRSeq	Sequence in miRbase	SS	hairpinLen	CG%	dG	MFEI	CFC_1(NE)	IFC_1(NE)	CFC_2(NE)	IFC_2(NE)
zma-miR156a-5p	TGACAGAAGAGAGTGAGCAC	20	chr3	-	7775490	7775613	agatgagttttttgaaggttTGACAGAAGAGAGTGAGCACacacggtggtttcttaccatgagtgtcatgctaggagctgtgcgtGCTCACCCTCTATCTGTCAGTcactcatcaagcccatct	TGACAGAAGAGAGTGAGCAC	Yes	(((((.((((..((.((..((((((((((((.((((((((.((((((....(((((.((((.....)))).))))))))))).)))))))).)))).))))))))...))))..)))).)))))	124	47.6	-57.8	1	13.8027	15.6055	13.5836	14.3812
zma-miR156b-3p	GCTCACCCTCTATCTGTCAGT	21	chr3	-	7775490	7775613	agatgagttttttgaaggttTGACAGAAGAGAGTGAGCACacacggtggtttcttaccatgagtgtcatgctaggagctgtgcgtGCTCACCCTCTATCTGTCAGTcactcatcaagcccatct	GCTCACCCTCTATCTGTCAGT	Yes	(((((.((((..((.((..((((((((((((.((((((((.((((((....(((((.((((.....)))).))))))))))).)))))))).)))).))))))))...))))..)))).)))))	124	47.6	-57.8	1	2.15107	0	4.39362	5.02158
zma-miR156d-3p	GCTCACTTCTCTTTCTGTCAGC	22	chr5	-	92406233	92406351	aggctctcgagagatTGACAGAAGAGAGTGAGCACacggcgcgacgaacgacatagcatgtatgccgtcctcgccgcgtGCTCACTTCTCTTTCTGTCAGCctctttctctcgatggct	GCTCACTTCTCTTTCTGTCAGC	Yes	.(((..(((((((((((((((((((((((((((((.(((((.((((....((((...))))....))))..))))).)))))))).)))).)))))))))......))))))))..)))	118	55.5	-64.9	1	5.37766	4.96323	2.05036	3.06874
zma-miR156e-3p_2ss13CA21TC	GCTCACTGCTCTATCTGTCACC	22	chr2	+	32121369	32121494	ccggcgggcgcgcgcgcggTGACAGAAGAGAGTGAGCACacggccggtgtgacggcaccggcgcggatgtgccgtcgcggccgcgtGCTCACTGCTCTCTCTGTCATCcgctggcacaccctcacg	GCTCACTGCTCTCTCTGTCATC	Diff	((((((((((....))).(((((((((((((((((((((.(((((...((((((((((..........))))))))))))))).))))))))).)))).)))))))))))))))............	89	72.2	-76.9	0.8	2.15107	14.1261	5.27235	30.5479
zma-miR156j-5p_R-1	TGACAGAAGAGAGAGAGCAC	20	chr7	-	130685458	130685582	cgagtggacctcgggagcgaTGACAGAAGAGAGAGAGCACaacccagcaccagcgaggaaaagcctcgcttctgcgagggccgtgtGCTCTCTGCTCTCACTGTCATCgcccacaggccaccgaa	TGACAGAAGAGAGAGAGCACA	Diff	((.((((.(((..((.((((((((((.((((((((((((((.(((.(((..(((((((.....)))))))..)))..)))...)))))))))).))))..))))))))))))..)))))))))..	123	61.6	-76.4	1	527.035	287.486	180.138	259.03
zma-miR156j-3p_L-1	GCTCTCTGCTCTCACTGTCATC	22	chr7	-	130685458	130685582	cgagtggacctcgggagcgaTGACAGAAGAGAGAGAGCACaacccagcaccagcgaggaaaagcctcgcttctgcgagggccgtgtGCTCTCTGCTCTCACTGTCATCgcccacaggccaccgaa	TGCTCTCTGCTCTCACTGTCATC	Diff	((.((((.(((..((.((((((((((.((((((((((((((.(((.(((..(((((((.....)))))))..)))..)))...)))))))))).))))..))))))))))))..)))))))))..	123	61.6	-76.4	1	51.6256	32.0701	19.3319	70.3021
zma-miR156k-5p_L+1	TTGACAGAAGAGAGCGAGCAC	21	chr6	-	96290914	96291036	ggcttaggccccgaagagaTTGACAGAAGAGAGCGAGCACctggcgcggcgaccggcatggaacgcatgccgtccccgccgcgTGCTCGCTTCTCTTTCTGTCAGCctctccctcgtcctgag	TGACAGAAGAGAGCGAGCAC	Diff	..((((((...(((((((..((((((((((((((((((((..((((.((.(((.((((((.....)))))))))))))))..))))))))).))))).))))))..))))...))).))))))	121	65	-70.9	0.9	6.4532	1.14536	0.878724	2.09233
zma-miR156k-3p_L+1	TGCTCGCTTCTCTTTCTGTCAGC	23	chr6	-	96290914	96291036	ggcttaggccccgaagagaTTGACAGAAGAGAGCGAGCACctggcgcggcgaccggcatggaacgcatgccgtccccgccgcgTGCTCGCTTCTCTTTCTGTCAGCctctccctcgtcctgag	GCTCGCTTCTCTTTCTGTCAGC	Diff	..((((((...(((((((..((((((((((((((((((((..((((.((.(((.((((((.....)))))))))))))))..))))))))).))))).))))))..))))...))).))))))	121	65	-70.9	0.9	2.15107	1.14536	1.75745	3.34772
ata-miR156b-3p_1ss6TC	GCTCACTTCTCTCTCTGTCAGC	22	chr3	-	7775776	7775914	ggtggaggagaggtgaaagcTGACAGAAGAGAGTGAGCACacatggtgcctttcttgcatgatgtatgatcgagagagttcatgctcgaagctatgcgtGCTCACTTCTCTCTCTGTCAGCcattagaactcctctatc	GCTCATTTCTCTCTCTGTCAGC	Diff	((((((((((...(((..((((((((((((((((((((((.((((((....(((..((((((.......((....))..))))))..))))))))).)))))))).))))).)))))))))..)))...))))))))))	139	48.9	-70.7	1	2.15107	2.29072	13.1809	30.1295
zma-miR156h-3p	GCTCACTGCTCTTTCTGTCATC	22	chr10	-	128549993	128550088	nGACAGAAGAGAGTGAGCACacggccgggcgtgacggcacgtgccgtcgcggccgcgtGCTCACTGCTCTTTCTGTCATCcgctggtccgggcctc	GCTCACTGCTCTTTCTGTCATC	Yes	.(((((((((((((((((((.(((((....((((((((....))))))))))))).))))))))).))))).))))).......(((....)))..	76	67.7	-59.9	0.9	0	0	0	0.83693
zma-miR159c-5p_L-1R-1	AGCTCCCTTCGATCCAATC	19	chr8	+	26827541	26827733	aagaagatgccgatcgatcgaagAGCTCCCTTCGATCCAATCcaggagggaaagtggtcggctgcagctgccggttcatggatacctctctggtgcagcaatggccgagatgctcacctgcacttgcatgggtgtgcatgacccgggagacgaaccgaccatcatctttcCCTCGTGCTTGGATTGAAGGgag	GAGCTCCCTTCGATCCAATCC	Diff	..........(((....))).....(((((((((((((((..((.((((((((((((((((......((.((((.(((((.((((((....(((((((....(((......)))...))))))).....)))))).))))).)))).)).....)))))))....))))))))).)).)))))))))))))))	168	56.5	-95.2	0.9	70.2681	30.9247	43.9362	112.986
zma-miR159c-3p_L-1R-1	TTGGATTGAAGGGAGCTCC	19	chr3	-	2748141	2748337	atgattaagaaaggcgatcgaagAGCTCCCTTCGATCCAATCcaggaggggaagtggtcggttgcagctgccggttcatggatacctctctggtgcagcaatggccgctgctcacctctgcacttgcatgggtgtgcatgacccgggagatgagcccgccatcatctttccctcgtgcTTGGATTGAAGGGAGCTCC	CTTGGATTGAAGGGAGCTCCT	Diff	..((((.........))))...((((((((((((((((((..((.((((((((((((..((((.((.((.((((.(((((.((((((....(((((((...((((....)).))...))))))).....)))))).))))).)))).)).))))))..)))....))))))))).)).)))))))))))))))))).	174	56.9	-100.8	0.9	1468.82	446.118	387.4	495.909
zma-miR159e-3p_L-1R-1_1ss6TC	TTGGCTTGAAGGGAGCTCC	19	chr1	-	246091075	246091201	gcagctcctgcagcatctgttcgaggctcgccgcgttctgatgatccggcagcgcaagtccggcggcgacggcggcggccgaggtcggcggcgccggctggccgtaTTGGTTTGAAGGGAGCTCCac	ATTGGTTTGAAGGGAGCTCCA	Diff	..(((((((.(((.(((.......(((..((((.(..(((..((((((((.((....))(((.((....)).)))..)))).))))..)))..)))))..))).....))))))..)))))))....	121	70.1	-55.2	0.6	0	2.29072	0	0
zma-miR159a-3p	TTTGGATTGAAGGGAGCTCTG	21	chr3	-	25492248	25492462	ggagctcctctcattccaatgaagggtccttccgaagggtggttcCGCTGCTCGTTCATGGTTCCCactatcctatctcatccatgtttgcgtgtcttcgagaggaagcggaagagattcctgtggtcgccttttgagataggcttgtggtttgcatgaccgaggagctgcaccgaccccgtgctggccgctcTTTGGATTGAAGGGAGCTCTGc	TTTGGATTGAAGGGAGCTCTG	Yes	((((((((..(((.(((((....(((....)))..((((((((...(((.((((.(((((....((((...((((((((...((((....)))).....((((((..((((((....)))).)).....))))))))))))))...))))....))))).)))).))).((((.......))))..))))))))))))).)))..))))))))..	122	55.3	-94.1	0.8	647.471	171.231	165.347	123.726
zma-miR159a-5p	GAGCTCCTATCATTCCAATGA	21	chr8	+	10392820	10393065	tcgatgctttgggtttgaagcgGAGCTCCTATCATTCCAATGAagggtcgttccgaagggctggttccgctgctcgttcatggttcccactatcctatctcatcatgtgtatatatgtaatccatgggggagggtttctctcgtctttgagataggcttgtggtttgcatgaccgaggagctgcaccgcccccttgctggccgctcTTTGGATTGAAGGGAGCTCTGcatcctgatccacccctcc	GAGCTCCTATCATTCCAATGA	Yes	.........((((((.((.((((((((((..(((.(((((.((..(((((...(((.((((.(((...(((.((((.(((((....((((...(((((((((.(((((....)))))......(((((((((...)))))))))...)))))))))...))))....))))).)))).)))...)))))))..))).)))))..)).))))).)))..)))))))))).))..)))))).......	230	53.3	-104.1	0.8	35.4926	68.7216	126.536	91.2254
zma-miR160a-5p	TGCCTGGCTCCCTGTATGCCA	21	chr6	+	9147415	9147514	aggatgTGCCTGGCTCCCTGTATGCCActcatctagagcaacgacagcttggtagggttgcctataagatggatgGCGTGCATGGTGCCAAGCATAtctc	TGCCTGGCTCCCTGTATGCCA	Yes	.((((((((.((((.((.(((((((((..(((((.((((.......)))).(((((....))))).)))))..))))))))).)).)))).)))))))).	98	53	-52	1	211.641	71.9668	76.7419	107.127
zma-miR160c-3p	GCGTGCATGGTGCCAAGCATA	21	chr6	+	9147415	9147514	aggatgTGCCTGGCTCCCTGTATGCCActcatctagagcaacgacagcttggtagggttgcctataagatggatgGCGTGCATGGTGCCAAGCATAtctc	GCGTGCATGGTGCCAAGCATA	Yes	.((((((((.((((.((.(((((((((..(((((.((((.......)))).(((((....))))).)))))..))))))))).)).)))).)))))))).	98	53	-52	1	0	0	0	0.83693
zma-miR160b-3p	GCGTGCAAGGAGCCAAGCATG	21	chr6	+	91612995	91613080	aTGCCTGGCTCCCTGTATGCCAcacatgtagcccaacccgtgatgtgattggatgctgtgggtgGCGTGCAAGGAGCCAAGCATGt	GCGTGCAAGGAGCCAAGCATG	Yes	((((.(((((((.((((((((((.((((((..((((..((.....)).)))).))).))).)))))))))).))))))).))))..	84	57	-43.4	0.9	4.30213	1.14536	3.95426	5.85851
zma-miR160f-3p_R+1_1ss16GA	GCGTGCGAGGTGCCAAGCATGG	22	chr2	-	237695429	237695544	gaggtgaaagatagggaataTGCCTGGCTCCCTGTATGCCGctcgcatggctaccaccgcctgtggtcgttgcggctgGCGTGCGAGGTGCCAGGCATGTtttaataattatctcc	GCGTGCGAGGTGCCAGGCATG	Diff	(((((((...((...(((((((((((((.((..(((((((((.(((((((((((........))))))).)))))).)))))))..)).)))))))))))))..))..))))))).	115	56	-60.2	0.9	11.4723	4.58144	1.75745	9.20623
zma-miR160a-3p	GCGTGCAAGGGGCCAAGCATG	21	chr4	+	236951267	236951370	ttgtgtgcgTGCCTGGCTCCCTGTATGCCAcacatgtagcgcccaacccagatgctaaggttgcctgctgtgggtgGCGTGCAAGGGGCCAAGCATGcatccat	GCGTGCAAGGGGCCAAGCATG	Yes	.((..(((((((.(((((((.((((((((((.(((..((((..(((((..........)))))..))))))).)))))))))).))))))).)))))))..)).	102	59.6	-57.2	0.9	0.717022	2.29072	1.75745	3.34772
zma-miR162-5p	GGGCGCAGTGGTTTATCGATC	21	chr5	-	182091022	182091151	ctGGGCGCAGTGGTTTATCGATCtcttccttgccttgtgctggtccggccgggagtggtggttcaagcgttttattgttgcagcagctcgcaaacaacgcgggaatcggTCGATAAACCTCTGCATCCAG	GGGCGCAGTGGTTTATCGATC	Yes	((((..((((.((((((((((((..((((..(((............)))..))))....(((((..(((((...((((.((....))..))))..)))))..))))))))))))))))).))))..))))	130	55.4	-55.2	0.8	0.717022	3.43608	14.0596	5.02158
zma-miR162-3p_R+1	TCGATAAACCTCTGCATCCAG	21	chr5	-	182091022	182091151	ctGGGCGCAGTGGTTTATCGATCtcttccttgccttgtgctggtccggccgggagtggtggttcaagcgttttattgttgcagcagctcgcaaacaacgcgggaatcggTCGATAAACCTCTGCATCCAG	TCGATAAACCTCTGCATCCA	Diff	((((..((((.((((((((((((..((((..(((............)))..))))....(((((..(((((...((((.((....))..))))..)))))..))))))))))))))))).))))..))))	130	55.4	-55.2	0.8	98.232	134.007	133.566	177.429
zma-miR164a-5p	TGGAGAAGCAGGGCACGTGCA	21	chr2	-	217296418	217296569	cagtgacaaggaccacgcTGGAGAAGCAGGGCACGTGCAtgcgcataccatatagctagacgatgttctctctcgctccgctcgaccaagcttcatgtatggatgggtacgcacgCACGTGTTCTCCTTCTCCATCgaggtctttctcactt	TGGAGAAGCAGGGCACGTGCA	Yes	.(((((.(((((((.((.((((((((.((..(((((((.(((((((.(((((((((.(((.((.....))))).))...(((......)))....))))))))))....)))).)))))))..)).)))))))).)).))))))).))))).	150	53.9	-70.3	0.9	895.584	823.19	1012.58	748.006
zma-miR164a-3p	CACGTGTTCTCCTTCTCCATC	21	chr2	-	217296418	217296569	cagtgacaaggaccacgcTGGAGAAGCAGGGCACGTGCAtgcgcataccatatagctagacgatgttctctctcgctccgctcgaccaagcttcatgtatggatgggtacgcacgCACGTGTTCTCCTTCTCCATCgaggtctttctcactt	CACGTGTTCTCCTTCTCCATC	Yes	.(((((.(((((((.((.((((((((.((..(((((((.(((((((.(((((((((.(((.((.....))))).))...(((......)))....))))))))))....)))).)))))))..)).)))))))).)).))))))).))))).	150	53.9	-70.3	0.9	0	0	0.878724	0
zma-miR164f-5p_R-1	TGGAGAAGCAGGGCACGTGC	20	chr4	+	176528458	176528565	cTGGAGAAGCAGGGCACGTGCtcgccgacaagtcgaagccttagggcagcttggcctgtggctgcacgcgtacgtggtcgtcgcagcacgtgcgctccttctccaaca	TGGAGAAGCAGGGCACGTGCT	Diff	.((((((((.((.(((((((((((.((((.......((((...((((......))))..)))).((((....)))))))).)).))))))))).)).))))))))...	104	63.9	-58.3	0.8	8.36525	11.9118	26.186	19.7794
zma-miR164e-5p	TGGAGAAGCAGGACACGTGAG	21	chr1	+	46853174	46853289	gTGGAGAAGCAGGACACGTGAGcgaccatccagttccactcccgctggctcgctgctggagctcccggcggcttggtgagtttgggtggtcgttCATGTGTCCGCCCTCTCCACCg	TGGAGAAGCAGGACACGTGAG	Yes	(((((((.((.((((((((((((((((((((((...((((.(((((((...(((.....)))..)))))))...))))...))))))))))))))))))))))))..)))))))..	114	64.7	-73.9	1	2.86809	1.14536	3.5149	2.51079
zma-miR164e-3p	CATGTGTCCGCCCTCTCCACC	21	chr1	+	46853174	46853289	gTGGAGAAGCAGGACACGTGAGcgaccatccagttccactcccgctggctcgctgctggagctcccggcggcttggtgagtttgggtggtcgttCATGTGTCCGCCCTCTCCACCg	CATGTGTCCGCCCTCTCCACC	Yes	(((((((.((.((((((((((((((((((((((...((((.(((((((...(((.....)))..)))))))...))))...))))))))))))))))))))))))..)))))))..	114	64.7	-73.9	1	0	0	1.75745	3.34772
zma-miR164h-5p_R-3	TGGAGAAGCAGGGCACGT	18	chr8	+	118334042	118334260	gTGGAGAAGCAGGGCACGTgtgaattcattcgttccatcgacggtctggcgccgactcacgcatcgccggcgcggcgagctgagcgcgtgacacggaaagcaggtccgccgcgccggcgcccgcgctggccgatcgaccggctaactgtagctccacgaagcaaagccaggccagccggccgatcgatgcgtgcgtgCATGTGCCCTTCTTCTCCATCg	TGGAGAAGCAGGGCACGTGTG	Diff	(((((((((.(((((((((((....................((((.....))))((.((((((((((((((((((...((((.(((((.....((((.......)))).)))))))))..)))))))))).(((((.((((((..(((..(((......))).....)))...)))))).))))))))))))).))))))))))))).)))))))))..	217	66.7	-113.1	0.8	1.57745	4.27601	6.91263	4.7705
zma-miR164c-3p_1ss15CT	CATGTGCCCTTCTTTTCCATC	21	chr8	+	118334042	118334260	gTGGAGAAGCAGGGCACGTgtgaattcattcgttccatcgacggtctggcgccgactcacgcatcgccggcgcggcgagctgagcgcgtgacacggaaagcaggtccgccgcgccggcgcccgcgctggccgatcgaccggctaactgtagctccacgaagcaaagccaggccagccggccgatcgatgcgtgcgtgCATGTGCCCTTCTTCTCCATCg	CATGTGCCCTTCTTCTCCATC	Diff	(((((((((.(((((((((((....................((((.....))))((.((((((((((((((((((...((((.(((((.....((((.......)))).)))))))))..)))))))))).(((((.((((((..(((..(((......))).....)))...)))))).))))))))))))).))))))))))))).)))))))))..	217	66.7	-113.1	0.8	98.949	73.3031	128.294	166.549
zma-miR164b-3p_L+2	TCATGTGCCCATCTTCTCCACC	22	chr6	+	141801314	141801441	tagacggtggctgtgcgtggTGGAGAAGCAGGGCACGTGCAttaccatccaatgccgccgggtgggtgggtggaatggatggatggttctTGATGTGCCCATCTTCTCCACCgagcacgaactgtctt	ATGTGCCCATCTTCTCCACC	Diff	.(((((((....((((..((((((((((..((((((((.((..((((((((...(((((.........)))))......))))))))...))))))))))..))))))))))..))))..))))))).	126	57.8	-69.8	0.9	10.7553	9.16289	21.0894	25.1079
zma-miR164a-5p_R-1_1ss17GA	TGGAGAAGCAGGGCACATGC	20	chr7	-	172764881	172765100	tatgagtgagaaggaccacgcTGGAGAAGCAGGGCACGTGCatgcacatacgccattctcgatctctcctctccaccactactgcatctagctatctccatggatggatgtacgtagctcggactggatcgatcggagaagcaataagctagcgagctcatgcatgctggctgtgcacgcacgtggtctccttctccatcacggttctttctcacttcgc	TGGAGAAGCAGGGCACGTGCA	Diff	...((((((((((((((....((((((((.((..(((((((.(((((....((..(((((((((..(((..(((....((((((((((((.((((....)))).)))))))).))))...)))..)))..)))).)))))))....(((((((..((....))..)))))))))))).)))))))..)).))))))))....)).))))))))))))...	214	53.6	-102.8	0.9	0.358511	2.29072	2.19681	0.83693
zma-miR164d-3p_R+1	CACGTGGTCTCCTTCTCCATC	21	chr7	-	172764725	172764940	tgagtgagaaggaccacgcTGGAGAAGCAGGGCACGTGCAtgcacatacgccattctcgatctctcctctccaccactactgcatctagctatctccatggatggatgtacgtagctcggactggatcgatcggagaagcaataagctagcgagctcatgcatgctggctgtgcacgCACGTGGTCTCCTTCTCCATCacggttctttctcacttc	CACGTGGTCTCCTTCTCCAT	Diff	.((((((((((((((....((((((((.((..(((((((.(((((....((..(((((((((..(((..(((....((((((((((((.((((....)))).)))))))).))))...)))..)))..)))).)))))))....(((((((..((....))..)))))))))))).)))))))..)).))))))))....)).)))))))))))).	214	53.7	-102.8	0.9	11.4723	6.87216	6.15107	13.3909
zma-miR164g-3p	CACGTGCTCCCCTTCTCCACC	21	chr6	-	138496099	138496269	tTGGAGAAGCAGGGCACGTGCAgagacacgccggagcacggccgccgccgatctaccgacctcccaaacctgccttatggtgtgggggtggaggtcgtcggtggaagcgatagctgtcgttgttgcttcgatgttgttagctcctcctgCACGTGCTCCCCTTCTCCACCa	CACGTGCTCCCCTTCTCCACC	Yes	.((((((((..((((((((((((.((......(((((.....(((((.((((((.((.(((.((((.(((........))).))))))))))))))).)))))(((((((((((....)))))))))))..........)))))))))))))))))))..))))))))...	167	61.4	-93.3	0.9	48.0405	38.9423	41.3	79.5084
zma-miR166l-3p	TCGGACCAGGCTTCATTCCTC	21	chr3	+	105560341	105560477	aaagaacgggaggagggtttctggaatggaggctggtccaagatccttaggtgttaaagcattatattgccttgtttctggttttgtgtttgagatcTCGGACCAGGCTTCATTCCTCaaacccacgctcccgacac	TCGGACCAGGCTTCATTCCTC	Yes	......((((((..((((((..(((((((((.(((((((.(((((.....((((....))))((((..(((........)))..)))).....))))).))))))).)))))))))..))))))...))))))....	127	48.2	-63	1	3021.03	2166.82	2596.35	2314.22
zma-miR166b-5p	GGAATGTTGTCTGGTTCAAGG	21	chr1	-	223371668	223371808	agctacttgcttttgagtGAAATGTTGTCTGGTTCAAGGtcttgctttgcgatttgaggatgatccatgcttgcatgtgttgttttttattcctcggatatgcaagatcTCGGACCAGGCTTCATTCCCCtcaggaatagc	GGAATGTTGTCTGGTTCAAGG	Yes	.((((((((.....(((((((.....(((((((((.(((((((((......((..(((((..(..((((....))))..)..)........))))..))..))))))))).))))))))))))))))....))))..))))	140	44	-49.8	0.8	68.4756	144.125	298.766	293.762
zma-miR166a-3p	TCGGACCAGGCTTCATTCCCC	21	chr1	-	223371668	223371808	agctacttgcttttgagtGAAATGTTGTCTGGTTCAAGGtcttgctttgcgatttgaggatgatccatgcttgcatgtgttgttttttattcctcggatatgcaagatcTCGGACCAGGCTTCATTCCCCtcaggaatagc	TCGGACCAGGCTTCATTCCCC	Yes	.((((((((.....(((((((.....(((((((((.(((((((((......((..(((((..(..((((....))))..)..)........))))..))..))))))))).))))))))))))))))....))))..))))	140	44	-49.8	0.8	4272.75	2852.41	4535.28	3272.5
zma-miR166j-5p	GGTTTGTTTGTCTGGTTCAAGG	22	chr7	+	124574856	124575009	caagttgaagattaggttaaggGGTTTGTTTGTCTGGTTCAAGGtcgccacacagcagggaaaacccatttcgccttgaagcatgcaccatgatgggtgtacctgttggtgatcTCGGACCAGGCTTCAATCCCTttaactagcgtctgcatat	GGTTTGTTTGTCTGGTTCAAGG	Yes	.....((.((((..((((((((((.(((...(((((((((.(((((((((....(((((....(((((((..((..........)).....)))))))...)))))))))))))).)))))))))..))).))))))))))...)))).))...	146	48.1	-64.9	0.9	0.717022	2.29072	2.63617	0.83693
zma-miR166j-3p	TCGGACCAGGCTTCAATCCCT	21	chr7	+	124574856	124575009	caagttgaagattaggttaaggGGTTTGTTTGTCTGGTTCAAGGtcgccacacagcagggaaaacccatttcgccttgaagcatgcaccatgatgggtgtacctgttggtgatcTCGGACCAGGCTTCAATCCCTttaactagcgtctgcatat	TCGGACCAGGCTTCAATCCCT	Yes	.....((.((((..((((((((((.(((...(((((((((.(((((((((....(((((....(((((((..((..........)).....)))))))...)))))))))))))).)))))))))..))).))))))))))...)))).))...	146	48.1	-64.9	0.9	1093.2	495.859	584.009	519.859
zma-miR166k-5p	GGATTGTTGTCTGGCTCGGGG	21	chr5	-	210681533	210681700	gcatgctcgggttaggtcagggGGATTGTTGTCTGGCTCGGGGtctccggtcgagatcgattcataacatatacgtacgtgcttctagccttgccggcggagctagtcgttgtcgtcgaccggagattTCGGACCAGGCTTCAATCCCTttgaccatgcggcattagg	GGATTGTTGTCTGGCTCGGGG	Yes	..(((((...((..(((((..(((((((..((((((..((..((((((((((((((((((((....((......))....(((((..(((.....)))))))).)))))..))).))))))))))))..))..))))))..)))))))..)))))..)))))))....	162	56	-84.2	0.9	124.403	86.4747	95.3416	64.8621
zma-miR166a-3p_R+3	TCGGACCAGGCTTCATTCCCCCCA	24	chr1	+	13558786	13558929	ggcaGTTGAGGGGAATGTTGTCTGGttggagacctaacaccgcgaattaatcatccatgccatggaagcagcatatgcccgcctgcatctatccatgcatgatggtggaaggttTCGGACCAGGCTTCATTCCCCCCAactcaa	TCGGACCAGGCTTCATTCCCC	Diff	...(((((.((((((((..(((((((..(((((((..((((..((.....))...(((((.(((((.(((((........).)))).....))))))))))..))))..)))))))..)))))))..)))))))).)))))...	138	52.1	-67.7	0.9	5.73617	8.59021	11.8628	10.0432
zma-miR166h-5p_L-1R+4_1ss3AG	GGATGACGTCCGGTCCGAACAAGC	24	chr1	-	274716709	274716784	ggGGAATGACGTCCGGTCCGAACaagccacggctgctgctgcgctaccgccgcggctTCGGACCAGGCTTCATTCCCC	GGAATGACGTCCGGTCCGAAC	Diff	(((((((((.(((.(((((((...((((.(((((((....))).....)))).))))))))))).))).)))))))))	78	67.9	-48.1	0.9	3.58511	6.87216	24.1649	21.7602
zma-miR166h-5p_L-1R+4	GAATGACGTCCGGTCCGAACGAGC	24	chr1	-	274783711	274783786	gggGAATGACGTCCGGTCCGAACGAGCcacggctgctgctgcgccgccgcgggctTCGGACCAGGCTTCATTCCCC	GGAATGACGTCCGGTCCGAAC	Diff	(((((((((.(((.(((((((...((((.((((.((......)).))))..))))))))))).))).)))))))))	76	71.1	-48.4	0.9	7.17022	8.01753	50.0873	41.0096
zma-miR166i-5p	GGAATGTCGTCTGGCGCGAGA	21	chr1	+	241357063	241357145	ggGGAATGTCGTCTGGCGCGAGAccgtaccagacgacgtgctctctcggtcgtcggacggtcTCGGACCAGGCTTCATTCCCC	GGAATGTCGTCTGGCGCGAGA	Yes	((((((((..((((((..(((((((((.((.((((((...........)))))))))))))))))..))))))..))))))))	83	65.1	-53.1	1	15.7745	14.8897	17.5745	21.7602
zma-miR166c-5p	GGAATGTTGTCTGGCTCGAGG	21	chr4	+	150433885	150433976	ggGGAATGTTGTCTGGCTCGAGGtgcagaaacacgcagatctcatcgaggtcgtcttggttgttgttgatcTCGGACCAGGCTTCATTCCCC	GGAATGTTGTCTGGCTCGAGG	Yes	((((((((..((((((..(((((((((..(((.....((((((...))))))......)))..)))..))))))..))))))..))))))))	92	54.3	-43.6	0.9	349.548	651.71	989.004	642.762
zma-miR166g-5p	GGAATGTTGTCTGGTTGGAGA	21	chr1	+	13558795	13558920	ggGGAATGTTGTCTGGTTGGAGAcctaacaccgcgaattaatcatccatgccatggaagcagcatatgcccgcctgcatctatccatgcatgatggtggaaggttTCGGACCAGGCTTCATTCCCC	GGAATGTTGTCTGGTTGGAGA	Yes	((((((((..(((((((..(((((((..((((..((.....))...(((((.(((((.(((((........).)))).....))))))))))..))))..)))))))..)))))))..))))))))	126	52.4	-60.6	0.9	20.7936	34.7426	69.4192	29.2926
zma-miR166m-5p	GGAATGTTGGCTGGCTCGAGG	21	chr5	-	210681804	210681959	tccttggtctgggggtttgtggGGAATGTTGGCTGGCTCGAGGcatccgcgtcctggctcgcagtcgcagcgcagatcgtgttttgcctgctaccggccggacagatcgagaggcgTCGGACCAGGCTTCATTCCTCgcaaaccggtgcatcccca	GGAATGTTGGCTGGCTCGAGG	Yes	.........(((((((((((((((((((..((((((..(((.((.((((.((((.(((.((..((.((((.(((((......))))))))).)))))))))))....)).)).)).)))..))).))).)))))))))))))))........))))	147	62.8	-71.7	0.7	239.485	510.831	536.022	527.266
zma-miR167e-5p	TGAAGCTGCCAGCATGATCTG	21	chr9	+	110562487	110562616	acttcgctggtgtgagagctTGAAGCTGCCAGCATGATCTGgctgctcaaacgccgccggcctcccaagtgctcgatcggtggcgcttcaccAGATCATGTTGCAGCTTCACTctctcgcaaccagcgaa	TGAAGCTGCCAGCATGATCTG	Yes	..((((((((((((((((..((((((((.(((((((((((((.((...((.((((((((((((....)).)).....)))))))).)))))))))))))))))))))))))..)))))))).))))))))	128	58.5	-77.5	1	23.8051	9.16289	13.5324	9.5131
zma-miR167h-3p_L+1R+1	AGATCATGTTGCAGCTTCACT	21	chr9	+	110562487	110562616	acttcgctggtgtgagagctTGAAGCTGCCAGCATGATCTGgctgctcaaacgccgccggcctcccaagtgctcgatcggtggcgcttcaccAGATCATGTTGCAGCTTCACTctctcgcaaccagcgaa	GATCATGTTGCAGCTTCAC	Diff	..((((((((((((((((..((((((((.(((((((((((((.((...((.((((((((((((....)).)).....)))))))).)))))))))))))))))))))))))..)))))))).))))))))	128	58.5	-77.5	1	13.6234	10.8809	29.4373	19.6679
zma-miR167a-5p	TGAAGCTGCCAGCATGATCTA	21	chr5	+	7696799	7696925	agtgcccaagataaagggTGAAGCTGCCAGCATGATCTAacgacggcattgctctgctgctgcagtgaggcttgcgagtgatggttagatcatgctgtgacagtttcactctttccctttgggcaca	TGAAGCTGCCAGCATGATCTA	Yes	.(((((((((..((((((((((((((.((((((((((((((.....(((..(((.((.(((.......)))..)))))..)))))))))))))))))...))))))))))))))...))))))))).	125	51.2	-69.7	1.1	34.68	14.2216	7.52774	13.0701
zma-miR167g-3p_L+1	AGGTCATGCTGTAGTTTCATC	21	chr3	+	119196667	119196909	agtggtgcaccacgagttggTGAAGCTGCCAGCATGATCTGgttatgatggtggtggtatatgtaagatggatgtaatctatactactaccggcccctgtcactctctctctctcccccgtccctgactgtcatatatggatcgacgaatccaagatgagaggggaagggagagagagagagggtaattaatgagcaccaggaccAGGTCATGCTGTAGTTTCATCtgctggtggccgcacat	GGTCATGCTGTAGTTTCATC	Diff	....((((.((((.((..((((((((((.((((((((((((((..((..(((((((((((.....((((.......))))))))))))))).((....((.((((((((((((((.(((.((((...((.((((...(((((......)))))..)))).)))))).))).)))))))))))))).))......))..))..))))))))))))))))))))))))..)).))))..))))..	237	50.6	-125.1	1	0	1.14536	0	0.83693
zma-miR167j-3p_L+1	AGATCATGTGGCAGTTTCATT	21	chr1	+	12594023	12594131	aTGAAGCTGCCAGCATGATCTGaaaccatacgtgttctttgattcccatctgaagaaagagttggctttcatggagaaccgacggtcAGATCATGTGGCAGTTTCATTt	GATCATGTGGCAGTTTCATT	Diff	((((((((((((.((((((((((..((...((.(((((((((...((((((......)))..)))...)))..))))))))..))))))))))))))))))))))))..	107	44	-47.7	1	1.43404	0	0	0
zma-miR167c-3p_L-1	ATCATGCTGTGGCAGCCTCACT	22	chr5	+	4304401	4304532	tgcccaagggaacgagTGAAGCTGCCAGCATGATCTAgctcggagtgatcacgcgaggagaacaatagctcgaggtggtcatgccttgctagATCATGCTGTGGCAGCCTCACTtcttcccgtccttgggca	GATCATGCTGTGGCAGCCTCACT	Diff	.(((((((((((..(((((.(((((((((((((((((((..((..(((((((.((((...........))))..)))))))..))..)))))))))))))..)))))).)))))..)))))....)))))).	130	56.1	-79.4	1.1	3.58511	2.29072	0.878724	3.34772
zma-miR167d-3p	GGTCATGCTGCTGCAGCCTCACT	23	chr1	-	287799562	287799694	tgcccaagggaacgagTGAAGCTGCCAGCATGATCTAgctctgagtgatcacccgaaaaagaacaatagttctaggtggtcatgccttgctaGGTCATGCTGCTGCAGCCTCACTtcttcccgtcgttgggca	GGTCATGCTGCTGCAGCCTCACT	Yes	.(((((((((((..(((((.(((((((((((((((((((.....(((((((((......(((((....))))).))))))))).....))))))))))))))..))))).)))))..)))))....)))))).	131	52.6	-75.9	1.1	1.43404	1.14536	0	3.34772
zma-miR167a-3p_L+1	AGATCATGCATGACAGCCTCATT	23	chr3	+	119194704	119194893	tgctcttgcgaatgagTGAAGCTGCCAGCATGATCTAgctctgatttggttggcaccatattagcaggcgtccacgcacagctagactagagtggcctcgcgcgctctcgtctggtctgtgtctcgctttgtgcctgcaaatcgttgttAGATCATGCATGACAGCCTCATTccttcacaattctggggc	GATCATGCATGACAGCCTCATT	Diff	.(((((((.(((.((((((.((((.((((((((((((((..(((((((...(((((.........(((((.....((((((((((((.((((((((...)).)))))).)))))).))))))..))))).)))))..)))))))..)))))))))))).)).)))).)))))).))).)).....)))))	189	52.6	-88.2	0.9	1.43404	1.14536	0.878724	0
zma-miR167e-3p	GATCATGCTGTGCAGTTTCATC	22	chr7	-	9835378	9835496	ttggtgtgtcctctagtagcTGAAGCTGCCAGCATGATCTGaggtgtccacagcatatatatggaagcagctagcgatcaGATCATGCTGTGCAGTTTCATCtgctcgtggacgcacac	GATCATGCTGTGCAGTTTCATC	Yes	...((((((((...(((((.((((((((((((((((((((((....((((...........)))).((.....))..))))))))))))).))))))))).)))))...))))))))..	114	50.4	-61.7	1	17.9255	9.16289	11.4234	20.0863
zma-miR168a-5p	TCGCTTGGTGCAGATCGGGAC	21	chr5	-	74370579	74370682	gaagccgcgccgcctcgggcTCGCTTGGTGCAGATCGGGACccgccgcccggccgacgggacggatCCCGCCTTGCACCAAGTGAATcggagccggcggagcga	TCGCTTGGTGCAGATCGGGAC	Yes	...((..(((((.(((.(..(((((((((((((..(((((.(((...((((.....)))).))).)))))..)))))))))))))..).))).)))))..))..	99	74	-64.4	0.8	302.225	178.104	416.515	244.384
zma-miR168a-3p_R+1	CCCGCCTTGCACCAAGTGAAT	21	chr5	-	74370579	74370682	gaagccgcgccgcctcgggcTCGCTTGGTGCAGATCGGGACccgccgcccggccgacgggacggatCCCGCCTTGCACCAAGTGAATcggagccggcggagcga	CCCGCCTTGCACCAAGTGAA	Diff	...((..(((((.(((.(..(((((((((((((..(((((.(((...((((.....)))).))).)))))..)))))))))))))..).))).)))))..))..	99	74	-64.4	0.8	75.6458	61.8495	91.8267	133.072
zma-miR168b-3p_R+1	CCCGCCTTGCATCAAGTGAAT	21	chr4	-	239639187	239639290	tccgccgcgccgtctcgggcTCGCTTGGTGCAGATCGGGACccgccgcccggccgacgggacggatCCCGCCTTGCATCAAGTGAATcggagccggcgcagcga	CCCGCCTTGCATCAAGTGAA	Diff	..(((.((((((.(((.(..(((((((((((((..(((((.(((...((((.....)))).))).)))))..)))))))))))))..).))).)))))).))).	101	73.1	-67.9	0.9	442.761	720.432	1613.78	2201.96
zma-miR169f-5p_R-3	TAGCCAAGGATGACTTGC	18	chr5	+	164751651	164751800	accagagctgattcgttcagTAGCCAAGGATGACTTGCctaggtatatatgcatgggctatggctacatgcctgagagccagtctcttgtgacgctgagcatgtatagtgtaggcatGTCTTCCTTGGCTACTCGGAGCGGctctagtca	TAGCCAAGGATGACTTGCCTA	Diff	((.(((((((.((((...((((((((((((.(((.((((((..(((((((((...((((..(((.....)))....)))).(((......))).....)))))))))...)))))).))).)))))))))))))))).))))))).))..	148	50.7	-75.1	1	1.07553	0.190893	0.439362	1.53437
zma-miR169c-3p_R-1	GGCAAGTCTGTCCTTGGCTAC	21	chr2	+	11307388	11307521	atgaggtagAGAACGGGATGCAGCCAAGGAtgacttgccggctcctggaacctggaggcgtctcagcttgctgtgctgtggcttagaacttagtcGGCAAGTCTGTCCTTGGCTACacctagttctcttcctct	GGCAAGTCTGTCCTTGGCTACA	Diff	..((((.((((((((((.((.(((((((((((((((((((.((((........))))..(((.((((.......)))).)))............))))))))).)))))))))).))))).))))))).)))).	131	54.5	-71.4	1	9.32128	6.87216	16.6958	23.434
zma-miR169f-5p_R+2	TAGCCAAGGATGACTTGCCTACA	23	chr5	+	164711362	164711511	cagagctagcctgcctctggTAGCCAAGGATGACTTGCCTAcatggtctcgctagttccggttgttgcatgcatgccactatgccagtcctgctgggtttgtgggcggtctccttggctagcctgagtggctcttgcctg	TAGCCAAGGATGACTTGCCTA	Diff	(((.((.((((...(((.((((((((((((.((((.(((((((.........((((...((((((.....))).)))))))..((((.....))))...))))))))))))))))))))).)).))).))))...)))))	140	57.9	-59	0.7	3.58511	0	0	1.67386
zma-miR169c-5p	CAGCCAAGGATGACTTGCCGG	21	chr9	-	109158884	109159009	gCAGCCAAGGATGACTTGCCGGgtattttgagcatgcatgttacaggggagcatatgcaatctgtttggaattttgagcccataccgtgcggtgcctgtcttccGGCAAGTTGTCCTTGGCTACAt	CAGCCAAGGATGACTTGCCGG	Yes	..(((((((((..((((((((((.....(..(((((((((......(((..((.((.(((.....)))..))..))..)))....))))).))))..)...))))))))))..)))))))))....	120	50.8	-55.6	0.9	5.73617	0	0.219681	0.418465
zma-miR169r-3p	GGCAAGTTGTCCTTGGCTACA	21	chr9	-	109158884	109159009	gCAGCCAAGGATGACTTGCCGGgtattttgagcatgcatgttacaggggagcatatgcaatctgtttggaattttgagcccataccgtgcggtgcctgtcttccGGCAAGTTGTCCTTGGCTACAt	GGCAAGTTGTCCTTGGCTACA	Yes	..(((((((((..((((((((((.....(..(((((((((......(((..((.((.(((.....)))..))..))..)))....))))).))))..)...))))))))))..)))))))))....	120	50.8	-55.6	0.9	1.43404	0	0	0
zma-miR169o-3p_L-1R+1	GCAGGTCTTCTTGGCTAGCC	20	chr4	+	12923746	12923883	gtagccaagaatgacttgcctatgcacgccctctgttggcagttccgtccggcagccatggcgacggttgcacaaggtgagtttttgcggcgtggatgatgcaatgtggctgcatcgGCAGGTCTTCTTGGCTAGCCa	GGCAGGTCTTCTTGGCTAGC	Diff	.((((((((((.((((((((.((.(((((((((..(((((((..(((((.(.((....)).)))))))))).)))...))).......)))))).))((((((.......))))))))))))))))))))))))....	133	57.2	-62	0.8	0	0	0	0.83693
zma-miR169p-5p	TAGCCAAGGATGACTTGCCGG	21	chr7	-	111158273	111158337	gTAGCCAAGGATGACTTGCCGGcattatatttcttggcccgccGGCAAGTCATCTGGGGCTACGc	TAGCCAAGGATGACTTGCCGG	Yes	((((((..(((((((((((((((....((.....))....)))))))))))))))..))))))..	63	56.9	-41.8	1.1	216.541	40.5649	18.2335	22.0392
zma-miR169p-3p	GGCAAGTCATCTGGGGCTACG	21	chr7	-	111158273	111158337	gTAGCCAAGGATGACTTGCCGGcattatatttcttggcccgccGGCAAGTCATCTGGGGCTACGc	GGCAAGTCATCTGGGGCTACG	Yes	((((((..(((((((((((((((....((.....))....)))))))))))))))..))))))..	63	56.9	-41.8	1.1	1.43404	0	0	0
zma-miR169l-5p_R+1	TAGCCAGGGATGATTTGCCTGT	22	chr1	+	298356366	298356454	gTAGCCAGGGATGATTTGCCTGTggttcctgtcgttgccatgccaatgcctgtactgttcgatctacGGGCAAATCATCCCTGCTACCg	TAGCCAGGGATGATTTGCCTG	Diff	((((.((((((((((((((((((((.....((((..((..(((........)))..)).))))))))))))))))))))))))))))..	87	53.9	-44.4	0.9	5.01915	0	0	0
zma-miR169l-3p_L+1	GGGCAAATCATCCCTGCTACC	21	chr1	+	298356366	298356454	gTAGCCAGGGATGATTTGCCTGTggttcctgtcgttgccatgccaatgcctgtactgttcgatctacGGGCAAATCATCCCTGCTACCg	GGCAAATCATCCCTGCTACC	Diff	((((.((((((((((((((((((((.....((((..((..(((........)))..)).))))))))))))))))))))))))))))..	87	53.9	-44.4	0.9	0.717022	1.14536	0	0.83693
zma-miR169a-5p	CAGCCAAGGATGACTTGCCGA	21	chr8	+	4792715	4792870	taggctcggggactacggtgCAGCCAAGGATGACTTGCCGAtctatcgtcgatcaacgagcgacgcctctgatgtctgatctcgacatctatcgtcgtcagaccatcatcatctatcggcaagttgttcttggCTACACCGTGGCTCCTGCTCCtg	CAGCCAAGGATGACTTGCCGA	Yes	((((..((((..((((((((.(((((((((..((((((((((....(((((.((...)).)))))....(((((((((((..(((......)))..)))))).)))))......))))))))))..))))))))).))))))))..))))..))))	156	54.5	-82.5	1	19.4791	10.3082	9.00692	14.9253
zma-miR169a-3p_L+4R-1	CATCGGCAAGTTGTTCTTGGCTAC	24	chr3	+	37610459	37610588	taggctcggggactatggtgCAGCCAAGGATGACTTGCCGAtcgatgtgacgcctcttgatctcgtcgtcgtcagatcgtcgccgatCATCGGCAAGTTGTTCTTGGCTACaccgtggctcctgctcctg	GGCAAGTTGTTCTTGGCTACA	Diff	((((..((((..((((((((.(((((((((..(((((((((..(((((((((...........))))).)))).(((((....))))).)))))))))..))))))))).))))))))..))))..))))	130	57.7	-72.3	1	22.5862	13.1716	11.8628	28.8741
zma-miR169m-3p_L+1	TGGCATCCATTCTTGGCTAAG	21	chr3	-	96718768	96718868	tTAGCCAAGAATGGCTTGCCTATCtccattattttgttcatcgcaggaagcccttccgtgatggatgaaatgtggatgaTGGCATCCATTCTTGGCTAAGt	GGCATCCATTCTTGGCTAAG	Diff	((((((((((((((..((((.((((((((.((((..((((((((.((((....))))))))))))..))))))))).))))))).))))))))))))))..	99	44.6	-57.9	1.3	0.717022	0	0	0
zma-miR171j-5p_L-2R+2	TTGACGCGGTTCAATTCGAGA	21	chr10	+	59887652	59887780	aatggccgcgagctagacggggtaTTGACGCGGTTCAATTCGAGAgctcgagccctagcagaggccagggggggtggggctctgctctcTGATTGAGCCGTGCCAATATCacgtcccactcgccctcgc	TATTGACGCGGTTCAATTCGA	Diff	...((..(((((...((((.(((((((.(((((((((((..((((((..(((((((.......(((......)))))))))).))))))..))))))))))).))))))).))))...)))))))....	122	62.8	-66.9	0.8	0.717022	1.14536	0	0
zma-miR171b-5p_L+1	GGATATTGGCGCGGTTCAATC	21	chr10	+	142397980	142398067	acgGGATATTGGCGCGGTTCAATCagaaagcttgcgctccaggcccgaggggctccactcttTGATTGAGCCGTGCCAATATCacgtc	GATATTGGCGCGGTTCAATC	Diff	(((.(((((((((((((((((((((((.((.....(((((........)))))....)).))))))))))))))))))))))).))).	87	56.8	-48.7	1	8.96277	10.8809	13.6202	22.5971
osa-miR171b	TGATTGAGCCGTGCCAATATC	21	chr10	+	142397980	142398067	acgGGATATTGGCGCGGTTCAATCagaaagcttgcgctccaggcccgaggggctccactcttTGATTGAGCCGTGCCAATATCacgtc	TGATTGAGCCGTGCCAATATC	Yes	(((.(((((((((((((((((((((((.((.....(((((........)))))....)).))))))))))))))))))))))).))).	87	56.8	-48.7	1	364.695	277.893	159.049	223.146
zma-miR171d-5p	TGTTGGCTCGGCTCACTCAGA	21	chr9	-	126503125	126503245	agaaatggaagtgtaactatggTGTTGGCTCGGCTCACTCAGAagttgaagccgaatccaaatggtagctgccggcgtttcTGATTGAGCCGTGCCAATATCtcagtactctttcatgctg	TGTTGGCTCGGCTCACTCAGA	Yes	....(((((((.((.(((..(((((((((.(((((((.((((((......((((...((....)).......))))..)))))).))))))).)))))))))..))))).)))))))....	113	47.9	-52.8	0.9	41.9458	145.461	94.0235	201.7
zma-miR171a-3p_R+1	TGATTGAGCCGCGCCAATATC	21	chr4	+	235054361	235054459	gatattggcgaggttcaatcagatgatgtatttttcttatatataaatttgcatgcatgaaggtgtgaatccagtgtcTGATTGAGCCGCGCCAATATC	TGATTGAGCCGCGCCAATAT	Diff	((((((((((.(((((((((((((.((((((.......))))))..(((..(((........)))..))).....))))))))))))).))))))))))	99	38.4	-42.3	1.1	1.52367	0	0.439362	1.15078
zma-miR171h-5p_L+2R-1	CGTGGTATTGTTTCGGCTCATG	22	chr10	-	137341933	137342035	gggaggaagaagacgacatggCGTGGTATTGTTTCGGCTCATGtccttcttgactggatgtgatgTGAGCCGAACCAATATCACTCatgtattcttcattctg	TGGTATTGTTTCGGCTCATGT	Diff	...((((.(((((..((((((.(((((((((.(((((((((..((..(((.....)))...))..))))))))).)))))))))))))))..))))).)))).	99	46.6	-49.6	1	0	2.8634	4.83298	5.85851
zma-miR171h-3p_L-1R+1	TGAGCCGAACCAATATCACTC	21	chr10	-	137341933	137342035	gggaggaagaagacgacatggCGTGGTATTGTTTCGGCTCATGtccttcttgactggatgtgatgTGAGCCGAACCAATATCACTCatgtattcttcattctg	GTGAGCCGAACCAATATCACT	Diff	...((((.(((((..((((((.(((((((((.(((((((((..((..(((.....)))...))..))))))))).)))))))))))))))..))))).)))).	99	46.6	-49.6	1	26.8883	24.4344	34.1238	41.1491
zma-miR171m-5p_L-2R+3	TTGGCGCGCCTCAATCCGAAGG	22	chr5	-	20332011	20332094	ggtaTTGGCGCGCCTCAATCCGAAGGcgtggctgatagattggcgcggcagccatgttcttggaTTGAGCCGCGTCAATATCtc	TATTGGCGCGCCTCAATCCGA	Diff	((((((((((((.((((((((((..(((((((((..............)))))))))..)))))))))).))))))))))))..	82	57.1	-51.2	1.1	1.43404	3.43608	0	3.34772
zma-miR171l-3p_L-3	TTGAGCCGCGTCAATATC	18	chr5	-	20332011	20332094	ggtaTTGGCGCGCCTCAATCCGAAGGcgtggctgatagattggcgcggcagccatgttcttggaTTGAGCCGCGTCAATATCtc	GGATTGAGCCGCGTCAATATC	Diff	((((((((((((.((((((((((..(((((((((..............)))))))))..)))))))))).))))))))))))..	82	57.1	-51.2	1.1	7.88724	10.8809	10.1053	7.53237
zma-miR171l-5p_L-2R+3	TTGGCGTGCCTCAATCCGAAGG	22	chr1	+	245962395	245962472	gtaTTGGCGTGCCTCAATCCGAAGGcgtggctgactggcgcggcagccatgttcttggaTTGAGCCGCGTCAATATCt	TATTGGCGTGCCTCAATCCGA	Diff	(((((((((((.((((((((((..(((((((((.(((...))))))))))))..)))))))))).)))))))))))..	76	57.7	-49.2	1.1	0.717022	0	0.878724	1.67386
zma-miR172c-5p_L+1	GCAGCACCACCAAGATTCACA	21	chr4	+	171155886	171156008	gtGCAGCACCACCAAGATTCACAtccaactctcacgcatcttcagtgatgcatgcatgctctgtgatgtctcgcagcagctatatgcatatgtgatgagatgAGAATCTTGATGATGCTGCAT	CAGCACCACCAAGATTCACA	Diff	((((((((.((.((((((((.((((((....(((((((((......))))).((((((((((((((....)))))).)))...)))))...)))))).)))).)))))))).)).))))))))	123	46.3	-53.9	0.9	0.717022	0	2.63617	3.34772
zma-miR172a_R+1	AGAATCTTGATGATGCTGCAT	21	chr4	+	171155886	171156008	gtGCAGCACCACCAAGATTCACAtccaactctcacgcatcttcagtgatgcatgcatgctctgtgatgtctcgcagcagctatatgcatatgtgatgagatgAGAATCTTGATGATGCTGCAT	AGAATCTTGATGATGCTGCA	Diff	((((((((.((.((((((((.((((((....(((((((((......))))).((((((((((((((....)))))).)))...)))))...)))))).)))).)))))))).)).))))))))	123	46.3	-53.9	0.9	9.7993	1.14536	1.75745	0.278977
zma-miR172b-5p_L+1	GCAGCACCATCAAGATTCACA	21	chr6	+	168018633	168018706	gtGCAGCACCATCAAGATTCACAtccccagctcgatctgtgcatgatgagatgAGAATCTTGATGATGCTGCAT	CAGCACCATCAAGATTCACA	Diff	((((((((.(((((((((((.((((..((((.(.....).)).))....)))).))))))))))).))))))))	74	47.3	-34.3	1	1.43404	5.15412	2.63617	5.44005
zma-miR172e	GGAATCTTGATGATGCTGCAT	21	chr5	-	215901451	215901612	tacagtcggtgcttgcaggtgcagcaccatcaagattcacatcgtccaactcatgcatcatgcatatatgcatcttcaatgatgcgtgcctcgcatgtgtgtgtatatatatatgatgagatgAGAATCTTGATGATGCTGCATcagcagacactcactagc	GGAATCTTGATGATGCTGCAT	Yes	...(((..(((..(((.(((((((((.(((((((((((.((((........(((((((((((((....)))).......)))))))))..((((((((((((....))))))))).))))))).))))))))))).))))))))).)))..)))..)))...	156	44.4	-69.7	1	18.6426	0	4.39362	0.83693
zma-miR319a-3p_R+1	TTGGACTGAAGGGTGCTCCCT	21	chr3	+	2801742	2801954	gacgacgatggctggatggaagagagcgtccttcagtccactcaggggcggtgctagggtcgaattAGCTGCCGACTCATTCACCCAcatgccaagcaaacggccatggaaaccagctttgcagatgagtgaatgaagcgggaggtaaaagcttcgatctcgcaccgtctttgcTTGGACTGAAGGGTGCTCCCTcctccctcgctccttgtt	TTGGACTGAAGGGTGCTCCC	Diff	...(((((.(((.(((.((.((.((((..(((((((((((..((..((((((((..(((((((((((.((.(((..((((((((.((..(((.((((....((.........)).)))).)))..)).))))))))..))).)).)))....)))))))).))))))))..))..)))))))))))..)))).)))))))...)))..)))))	210	55.9	-101.8	0.9	3401.85	2279.55	2663.66	4014.36
zma-miR390a-5p	AAGCTCAGGAGGGATAGCGCC	21	chr1	+	292655931	292656111	gAAGCTCAGGAGGGATAGCGCCtaggaaaacacatagatcggagccggccgcgaggagaaagaaagagccaagagatatgtgtgatgaataatctacatggatcttggctagcttttgtgttctcctctggaggcgtggttctgtctatcaatctgaagCGCTATCTATCCTGAGCTCCac	AAGCTCAGGAGGGATAGCGCC	Yes	..(((((((((..((((((((...(((......(((((.(((((((((((..((((((((.(((((((((((((..((((((.(((.....)))))))))..))))))))..)))))...))))))))....))).)))))))))))))...)))...))))))))..)))))))))....	175	49.2	-90.4	1	447.422	180.967	336.551	220.95
zma-miR390a-3p_R-1	CGCTATCTATCCTGAGCTCC	20	chr1	+	292655931	292656111	gAAGCTCAGGAGGGATAGCGCCtaggaaaacacatagatcggagccggccgcgaggagaaagaaagagccaagagatatgtgtgatgaataatctacatggatcttggctagcttttgtgttctcctctggaggcgtggttctgtctatcaatctgaagCGCTATCTATCCTGAGCTCCac	CGCTATCTATCCTGAGCTCCA	Diff	..(((((((((..((((((((...(((......(((((.(((((((((((..((((((((.(((((((((((((..((((((.(((.....)))))))))..))))))))..)))))...))))))))....))).)))))))))))))...)))...))))))))..)))))))))....	175	49.2	-90.4	1	23.6617	21.7619	44.8149	42.6834
zma-miR393a-5p_R-1	TCCAAAGGGATCGCATTGATC	21	chr2	+	754231	754356	ccaggaagctggtggaggacTCCAAAGGGATCGCATTGATCtattctcacctgccgcctgctgcatgcgatgcgagtcgacgacaagaTCAGTGCAATCCCTTTGGAATtttccactcgcgccttc	TCCAAAGGGATCGCATTGATCT	Diff	..(((..((..(((((..(.(((((((((((.((((((((((..((((..((..(((.(((.....)))..)))))..)).))..)))))))))).))))))))))).)..)))))..)).)))..	122	54.8	-58	0.8	36.3291	5.34502	3.5149	4.32414
zma-miR393a-3p_L-1	TCAGTGCAATCCCTTTGGAAT	21	chr2	+	754231	754356	ccaggaagctggtggaggacTCCAAAGGGATCGCATTGATCtattctcacctgccgcctgctgcatgcgatgcgagtcgacgacaagaTCAGTGCAATCCCTTTGGAATtttccactcgcgccttc	ATCAGTGCAATCCCTTTGGAAT	Diff	..(((..((..(((((..(.(((((((((((.((((((((((..((((..((..(((.(((.....)))..)))))..)).))..)))))))))).))))))))))).)..)))))..)).)))..	122	54.8	-58	0.8	12.1894	0	0.439362	0.418465
zma-miR393b-3p_L-1	TCAATGCGATCCTTTTGGAGG	21	chr3	+	18647140	18647247	gTCCAAAGGGATCGCATTGATCcatcattccttccattttttcatgcatggctggtcttcgtcgtctgcaaggacttgtcgatggaTCAATGCGATCCTTTTGGAGGc	ATCAATGCGATCCTTTTGGAGG	Diff	.(((((((((((((((((((((((((...((..((((..........))))..))........((((....)))).....)))))))))))))))))))))))))...	104	48.1	-52.8	1	1.43404	0	0.878724	0
zma-miR394a-5p	TTGGCATTCTGTCCACCTCC	20	chr5	+	193872007	193872132	ggcgcttactgaagagttccTTGGCATTCTGTCCACCTCCtctcgccgatcttgcagaaagtttaccagttctgttgcannnnnnnnggAGGTGGGCATACTGCCAATGGagctgtgtaggcctcc	TTGGCATTCTGTCCACCTCC	Yes	((.((((((.....((((((((((((...(((((((((((.............((((((..........))))))............)))))))))))...)))))).))))))..))))))))..	124	50.8	-49.3	0.8	288.243	130.571	39.5426	99.1762
zma-miR394a-3p_R+1	AGGTGGGCATACTGCCAATGG	21	chr5	+	193872007	193872132	ggcgcttactgaagagttccTTGGCATTCTGTCCACCTCCtctcgccgatcttgcagaaagtttaccagttctgttgcannnnnnnnggAGGTGGGCATACTGCCAATGGagctgtgtaggcctcc	AGGTGGGCATACTGCCAATG	Diff	((.((((((.....((((((((((((...(((((((((((.............((((((..........))))))............)))))))))))...)))))).))))))..))))))))..	124	50.8	-49.3	0.8	0.717022	0.57268	0.439362	0.418465
zma-miR395e-5p_R-1	GTTCCCTTCAAGCACTTCACA	21	chr10	+	144171670	144171796	acaatgtttggtgttaccatgaGTTCCCTTCAAGCACTTCACAtgaggcaccattcaaatgacaactccatttaagattatgtgtaatgTGAAGTGTTTGGGGGAACTCttggtggtactcaacatc	GTTCCCTTCAAGCACTTCACAT	Diff	...(((((..(((..((((.((((((((.(((((((((((((((...((((...(((((((.......)))))..))....)))).))))))))))))))))))))))).))))..)))..))))).	123	40.9	-56.5	1.1	0.478015	0.381787	0.585816	0.83693
zma-miR396a-5p	TTCCACAGCTTTCTTGAACTG	21	chr4	+	173324503	173324639	acatggccctccttgccgtcTTCCACAGCTTTCTTGAACTGcatgccgccggctggtggatgctgcgcgcttgaattccggtcgatcccaagaggcgcaGTTCAATAAAGCTGTGGGAAActgcagagagaggccac	TTCCACAGCTTTCTTGAACTG	Yes	...((((((((..(((.((.((((((((((((.((((((.((((.(((((....))))))))).((((.((((...((.....))...))))..)))).)))))).)))))))))))).)).)))..))).))))).	133	57.7	-69.9	0.9	117.592	98.501	212.871	94.9916
zma-miR396a-3p	GTTCAATAAAGCTGTGGGAAA	21	chr4	+	173324503	173324639	acatggccctccttgccgtcTTCCACAGCTTTCTTGAACTGcatgccgccggctggtggatgctgcgcgcttgaattccggtcgatcccaagaggcgcaGTTCAATAAAGCTGTGGGAAActgcagagagaggccac	GTTCAATAAAGCTGTGGGAAA	Yes	...((((((((..(((.((.((((((((((((.((((((.((((.(((((....))))))))).((((.((((...((.....))...))))..)))).)))))).)))))))))))).)).)))..))).))))).	133	57.7	-69.9	0.9	56.6447	27.4887	37.3458	56.4928
zma-miR396c_L-1	TCCACAGGCTTTCTTGAACTG	21	chr2	-	1962527	1962600	cgggcatgcttTCCACAGGCTTTCTTGAACTGtgaactcgtgggtggtggtggtatgtcggatggaatgcttgg	TTCCACAGGCTTTCTTGAACTG	Diff	(..((((.(..((((((..((..(.....(..((....))..).....)..))..))).)))..).))))..).	73	54.1	-20.3	0.5	676.152	1344.65	3538.62	1893.14
zma-miR396e-5p	TTCCACAGCTTTCTTGAACTT	21	chr5	-	214399647	214399786	gccctccctgccatcTTCCACAGCTTTCTTGAACTGcatcatgcatgcagcaggctgtgctgtggacctgatcgagtttcaattgatccaagcaagcaagagggcaGTTCAATAAAGCTGTGGGAAAttgcagagagaga	TTCCACAGCTTTCTTGAACTT	Yes	...(((.((((.((.((((((((((((.(((((((((.((.(((.(((.((((......))))......((((((.......))))))...))).))).))..))))))))).)))))))))))).)).)))).)))...	134	50	-62.5	0.9	7.17022	2.29072	3.5149	3.34772
zma-miR396f-3p_2ss2GT7GT	GTTCAATAAAGCTGTGGGAAG	21	chr5	-	214399647	214399786	gccctccctgccatcTTCCACAGCTTTCTTGAACTGcatcatgcatgcagcaggctgtgctgtggacctgatcgagtttcaattgatccaagcaagcaagagggcaGTTCAATAAAGCTGTGGGAAAttgcagagagaga	GGTCAAGAAAGCTGTGGGAAG	Diff	...(((.((((.((.((((((((((((.(((((((((.((.(((.(((.((((......))))......((((((.......))))))...))).))).))..))))))))).)))))))))))).)).)))).)))...	134	50	-62.5	0.9	1.43404	0	0.878724	0
zma-miR396g-5p_1ss13AC	TCCCACAGCTTTCTTGAACTG	21	chr9	+	15367459	15367582	tTCCCACAGCTTTATTGAACTGcatgcacctgctgatgcgggtggaggagttgaagctgccgctcctctgAGAGATGCAGTTCAAGAAAGctgtggaagatcacaaagaaggccatctgattac	TCCCACAGCTTTATTGAACTG	Diff	...((((((((((.(((((((((((.(((((((....)))))))(((((((..........)))))))......))))))))))).))))))))))..(((((..............)))))..	93	50	-55.5	0.9	0	0	0.659043	0
zma-miR398a-3p	TGTGTTCTCAGGTCGCCCCCG	21	chr2	+	170163081	170163220	gggggcgaactgagaacacatgagaataatgagatgagattgctcgcctcgcggtacggttcgtgctggcctggaccaccgtcgtcgccgttcatcttgtacgcataataatgctgcaTGTGTTCTCAGGTCGCCCCCGc	TGTGTTCTCAGGTCGCCCCCG	Yes	((((((((.(((((((((((((......(..(((((((.......((..((((((..((((((........)))))))))).))..))..)))))))..)..((((....))))..))))))))))))).))))))))..	138	56.4	-69.1	0.9	3.58511	3.43608	1.75745	6.69544
zma-miR398b-5p_R+1	GGGGCGGACTGGGAACACATGG	22	chr7	+	38552630	38552737	gGGGGCGGACTGGGAACACATGGgaatgagatgagatcattgctcggtcgtgctggcctgggccgtcggcgcgcgttgatcttgcaTGTGTTCTCAGGTCGCCCCCGg	GGGGCGGACTGGGAACACATG	Diff	(((((((..(((((((((((((..........(((((((..((.((((((.((.(((....))))))))).)).))))))))).)))))))))))))..)))))))..	106	63.9	-60	0.9	0	0	3.5149	0
zma-miR399j-5p_L-1	GGCAGCTCTCCTCTGGCAGG	20	chr9	-	24378460	24378634	aGGCAGCTCTCCTCTGGCAGGcaggcgcgcggtcatcgtcgccatcgacgacggttgcttggctctgctatgctgtgttcgttcgtccatggtgtgctagctagccgtgcatgcattgcagtgtaacatgcgtgcatgcacgcgcgtacgtccTGCCAAAGGAGAGTTGCCCTGc	AGGCAGCTCTCCTCTGGCAGG	Diff	.((((((((((((.((((((((..((((((.......((((((((.((((((((..((.((((...)))).)).....))).))))).)))))).)).........((((((((((.(((........)))))))))))))))))))..).))))))).))))))))))))....	170	60.6	-92.9	0.9	0	0	0.878724	0.83693
zma-miR399e-3p	TGCCAAAGGAGAGTTGCCCTG	21	chr9	-	24378460	24378634	aGGCAGCTCTCCTCTGGCAGGcaggcgcgcggtcatcgtcgccatcgacgacggttgcttggctctgctatgctgtgttcgttcgtccatggtgtgctagctagccgtgcatgcattgcagtgtaacatgcgtgcatgcacgcgcgtacgtccTGCCAAAGGAGAGTTGCCCTGc	TGCCAAAGGAGAGTTGCCCTG	Yes	.((((((((((((.((((((((..((((((.......((((((((.((((((((..((.((((...)))).)).....))).))))).)))))).)).........((((((((((.(((........)))))))))))))))))))..).))))))).))))))))))))....	170	60.6	-92.9	0.9	6.21419	3.0543	15.2312	9.20623
zma-miR399h-5p_L-1	TGCAGTTCTCCTCTGGCACG	20	chr5	+	146933737	146933830	agTGCAGTTCTCCTCTGGCACGaaccaaggctgagcagcttgccccatggctagcccacgacggcccttcctTGCCAAAGGAGAATTGCCCTGc	GTGCAGTTCTCCTCTGGCACG	Diff	((.(((((((((((.(((((.(((....(((((....(((.(((....))).)))......))))).)))..))))).))))))))))).))..	92	60.6	-41	0.7	0	1.14536	0	0
zma-miR399a-3p	TGCCAAAGGAGAATTGCCCTG	21	chr5	+	146933737	146933830	agTGCAGTTCTCCTCTGGCACGaaccaaggctgagcagcttgccccatggctagcccacgacggcccttcctTGCCAAAGGAGAATTGCCCTGc	TGCCAAAGGAGAATTGCCCTG	Yes	((.(((((((((((.(((((.(((....(((((....(((.(((....))).)))......))))).)))..))))).))))))))))).))..	92	60.6	-41	0.7	9.56029	5.34502	14.0596	7.25339
zma-miR399e-5p	GGGCTTCTCTTTCTTGGCAGG	21	chr2	-	16353069	16353192	atgcctaagctgtccagtttcaGGGCTTCTCTTTCTTGGCAGGgaagcatgagatgccatagctctctgctctcttcaaccctcTGCCAAAGGAGAGTTGCCCTGtaacaggactcagcttatg	GGGCTTCTCTTTCTTGGCAGG	Yes	.....((((((((((.(((.((((((..(((((..(((((((((.((((.((((.((....))))))))))..........)))))))))..)))))..)))))).))).))))..))))))..	117	50.8	-58.4	0.9	12.9064	8.01753	17.5745	27.6187
zma-miR399f-5p	GGGCAACTTCTCCTTTGGCAGA	22	chr6	-	159882381	159882485	caggatgtgcacctgcatttctGGGCAACTTCTCCTTTGGCAGAtgcgcgagaatgtgccactgcTGCCAAAGGAAATTTGCCCCGgaattcatctgcacaagca	GGGCAACTTCTCCTTTGGCAGA	Yes	.....((((((..((.(((((.((((((.((.(((((((((((..((((......)))).....))))))))))))).)))))).))))).))..))))))....	96	52.4	-47.7	0.9	27.9639	12.599	36.9064	46.8681
zma-miR399f-3p	TGCCAAAGGAAATTTGCCCCG	21	chr6	-	159882381	159882485	caggatgtgcacctgcatttctGGGCAACTTCTCCTTTGGCAGAtgcgcgagaatgtgccactgcTGCCAAAGGAAATTTGCCCCGgaattcatctgcacaagca	TGCCAAAGGAAATTTGCCCCG	Yes	.....((((((..((.(((((.((((((.((.(((((((((((..((((......)))).....))))))))))))).)))))).))))).))..))))))....	96	52.4	-47.7	0.9	2.86809	2.29072	16.6958	8.3693
zma-miR399b-3p	TGCCAAAGGAGAGCTGTCCTG	21	chr4	-	154743136	154743257	gtagctcagggtgcgaatcacagtgcagctctcctctggcatgaaggctgtgagagaggcatgacaatttctggccttgcccTGCCAAAGGAGAGCTGTCCTGccattcattagccctgcaa	TGCCAAAGGAGAGCTGTCCTG	Yes	......((((((..((((..(((..((((((((((.(((((..((((((...(((((..........)))))))))))....))))).))))))))))..)))..))))....))))))...	113	54.9	-55.2	0.8	0	0	0.878724	0.83693
zma-miR399d-5p	GTGTGGCTCTCCTCTGGCATG	21	chr3	+	189262785	189262909	tcaaggtgagaatcacaGTGTGGCTCTCCTCTGGCATGaaggcgcggctgagaggcacgaacagtttctggccttcccctgccaatgccaaaggagagctgccctgccattcgttagccctgcaa	GTGTGGCTCTCCTCTGGCATG	Yes	.((.(((..((((..(((.(..((((((((.((((((...((((.((....(((((..(((....)))..)))))..)))))).)))))).))))))))..).)))..))))....))).))...	121	57.6	-53.8	0.7	0.717022	0	0	0
zma-miR399c-5p	GGGTACGTCTCCTTTGGCACA	21	chr6	+	159890156	159890362	tgcttgctgagcatgaattacaGGGTACGTCTCCTTTGGCACAgcagaatgcacacatcatcagtcgagagagtaagctcgctgcgtgctcgccggcctgggagcggaagtcgcaggccaaatggcggcggtgcagatgcatgaacagcagctgccgtatatatgcgTGCCAAAGGAGAATTGCCCTGcgattctaggctcagcgat	GGGTACGTCTCCTTTGGCACA	Yes	...(((((((((..((((..(((((((..(((((((((((((.(((..((((............((....))....((..(((((..((.((((((((((.((.(....))).))))))....)))))).((((....)))).....))))).)).))))...))))))))))))))))..)))))))..))))...))))))))).	203	56	-107.6	0.9	5.73617	16.0351	176.624	92.8992
zma-miR399a-5p_R+1	GTGCGGTTCTCCTCTGGCACGT	22	chr4	-	229179876	229179998	tgtgaagagggtgagaatcacaGTGCGGTTCTCCTCTGGCACGAaggctggccagagcagcttatattgccaccacccttcctTGCCAAAGGAGAATTGCCCTGccattcacaaccctgcaat	GTGCGGTTCTCCTCTGGCACG	Diff	.......(((((..((((..(((.((..(((((((.(((((.(((((.(((.....((((......))))..))).)))))..))))).)))))))..)).)))..))))...))))).....	111	53.7	-50.4	0.8	0	0	0	1.67386
zma-miR408b-5p_L+1	ACAGGGACGAGGCAGAGCATGG	22	chr8	-	38494457	38494603	gACAGGGACGAGGCAGAGCATGGgtagggggccatcaacagaattccaaatttgatttctgtttgctcgctcacaaaatggagggactcaccacaaacacactcaggcgttgttgctccctccccTGCACTGCCTCTTCCCTGGCtc	CAGGGACGAGGCAGAGCATGG	Diff	..((((((.(((((((.(((.(((.(((((((....(((((((.((.......)).)))))))...((.(((........))).))............................)))))))))).))).))))))).))))))....	141	54.4	-61.6	0.8	0	0	0.878724	3.34772
zma-miR408a_L-1	TGCACTGCCTCTTCCCTGGC	20	chr8	-	38494457	38494603	gACAGGGACGAGGCAGAGCATGGgtagggggccatcaacagaattccaaatttgatttctgtttgctcgctcacaaaatggagggactcaccacaaacacactcaggcgttgttgctccctccccTGCACTGCCTCTTCCCTGGCtc	CTGCACTGCCTCTTCCCTGGC	Diff	..((((((.(((((((.(((.(((.(((((((....(((((((.((.......)).)))))))...((.(((........))).))............................)))))))))).))).))))))).))))))....	141	54.4	-61.6	0.8	93.2128	64.1402	53.6022	121.355
zma-miR408a_L-1R+2_1ss21CT	TGCACTGCCTCTTCCCTGGTTT	22	chr8	+	38494457	38494603	ggggttggttttgatttggagacagggatgagacagagcatgggatggggccatcaacaaagtggagggactagcttgcgaggcagaaagaaggtgccagtgccggtgcctccccggtgaaacgatgatgggagtgttgttgctccctcccCTGCACTGCCTCTTCCCTGGCtccgatcccccaccgttgc	CTGCACTGCCTCTTCCCTGGC	Diff	((((........((.((((((.((((((.(((.(((.(((.((((.(((((...(((((....(((((.((..((..((..((((.........)))).))))..)).))))).((......))..........)))))..))))).)))).))).))).))).)))))).))))))))))))........	183	59.2	-82	0.7	0.717022	0	0.878724	1.81335
zma-miR528a-5p	TGGAAGGGGCATGCAGAGGAG	21	chr9	-	153752340	153752417	gTGGAAGGGGCATGCAGAGGAGcacgaacgaggtgtggttggcccctcgttagCTCTCCTGTGCCTGCCTCTTCcatt	TGGAAGGGGCATGCAGAGGAG	Yes	((((((((((((.(((.(((((....(((((((.((.....)).)))))))....))))).))).)))))))))))).	77	60.3	-47	1	62.0224	24.6253	29.8766	33.4772
zma-miR529-5p	AGAAGAGAGAGAGTACAGCCT	21	chr5	+	160612975	160613100	gAGAAGAGAGAGAGTACAGCCTtgttgccatgtacacactcagatatcaacagtctcttatatttgctgttactacctgttattagtgtccagtgatgatgaagGCTGTACCCTCTCTCTTCTTCt	AGAAGAGAGAGAGTACAGCCT	Yes	((((((((((((.(((((((((((((..(((....((((((((.((..((((((...........))))))..)).))).....)))))...)))..))).)))))))))).))))))))))))..	124	42.1	-50.5	1	50.9085	41.233	21.9681	13.3909
zma-miR529-3p	GCTGTACCCTCTCTCTTCTTC	21	chr5	+	160612975	160613100	gAGAAGAGAGAGAGTACAGCCTtgttgccatgtacacactcagatatcaacagtctcttatatttgctgttactacctgttattagtgtccagtgatgatgaagGCTGTACCCTCTCTCTTCTTCt	GCTGTACCCTCTCTCTTCTTC	Yes	((((((((((((.(((((((((((((..(((....((((((((.((..((((((...........))))))..)).))).....)))))...)))..))).)))))))))).))))))))))))..	124	42.1	-50.5	1	1.43404	6.87216	1.75745	0.83693
zma-miR827-5p_L+1	TTTTGTTGGTGGTCATTTAACC	22	chr5	-	167388787	167388908	gTTTTGTTGGTGGTCATTTAACCatgcatgcttcgatcgatggattggtgcatgcatggattattgcatagtgtgatgcatgtggcgcatcagtgcatggTTAGATGACCATCAGCAAACAt	TTTGTTGGTGGTCATTTAACC	Diff	..(((((((((((((((((((((.(((((((..(((((....)))))..)))))))........(((((....((((((.......))))))))))).)))))))))))))))))))))...	117	44.3	-59.9	1.1	808.084	506.249	949.022	441.062
zma-miR827-3p	TTAGATGACCATCAGCAAACA	21	chr5	-	167388787	167388908	gTTTTGTTGGTGGTCATTTAACCatgcatgcttcgatcgatggattggtgcatgcatggattattgcatagtgtgatgcatgtggcgcatcagtgcatggTTAGATGACCATCAGCAAACAt	TTAGATGACCATCAGCAAACA	Yes	..(((((((((((((((((((((.(((((((..(((((....)))))..)))))))........(((((....((((((.......))))))))))).)))))))))))))))))))))...	117	44.3	-59.9	1.1	5739.76	2743.14	4086.07	4563.78
zma-miR1432-5p_L-1R+1	TCAGGAGAGATGACACCGACG	21	chr7	-	160484758	160484846	gcTCAGGAGAGATGACACCGACGccagacggaccggtccatccgcgccgtgtctgtccgtctgaagtgggtgtcatctcgcctgaagca	CTCAGGAGAGATGACACCGAC	Diff	(((((((.(((((((((((.((..(((((((((((((........)))).....)))))))))..)).))))))))))).))))).)).	88	62.9	-56	1	4.30213	1.14536	1.75745	3.34772
zma-miR2118a	TTCCTGATGCCTCTCATTCCTA	22	chr10	-	117749885	117750002	cctaagggcagtaGGGATGAGAACATGAAGGAACGcgagtgctctgaatttctcgtctcgcacggaggacatgtgcactgtcgtgTTCCTGATGCCTCTCATTCCTAtggttcttagg	TTCCTGATGCCTCTCATTCCTA	Yes	((((((..(..(((((((((((.(((..((((((((((((((......((..((((.....))))..)).....))))..)))))))))).)))..)))))))))))..)..))))))	118	51.7	-54.8	0.9	8.60426	5.7268	1.75745	2.51079
zma-miR2118g	TTCCTGATGCCTCCTATTCCTA	22	chr2	+	49985342	49985486	gccaggaaaaggatgaaagattctaagagcactaggaataggaacatgaaggaaagcattattgtgcatggagatttaggcctgatgttTTCCTGATGCCTCCTATTCCTAaggctcttaggttctccttccctttccttatggc	TTCCTGATGCCTCCTATTCCTA	Yes	(((((((((.(((....(((..((((((((..(((((((((((.(((..((((((((((((....((............)).)))))))))))).)))..)))))))))))..))))))))..)))...))).))))))...)))	145	43.4	-62.5	1	0.717022	0	0	0
zma-miR2118c	TTCCTAATGCCTCCCATTCCTA	22	chr10	-	117773257	117773389	ggaagaggaagtaaagatgatctaagagcagtgGGCATGGGAACATGGAGGAAGGcctatgaggttgaaacctcattttgtgtcTTCCTAATGCCTCCCATTCCTAtcgttcttaggtgatccttcctcttgc	TTCCTAATGCCTCCCATTCCTA	Yes	..(((((((((....(((.((((((((((..((((.((((((.(((..((((((((..(((((((....))))))).....)))))))).)))..)))))).))))..)))))))))).))))))))))))..	129	46.6	-67.3	1.1	0	0	0	0.83693
zma-miR2118d	TTCCTGATGCCTCCCATGCCTA	22	chr2	+	49919492	49919639	gtgagcatggaagaggAAGAGAGGGTCTAAGAGCAGTGggcatgggaacacggaggaaggcctatgagtggaaagctcattttgggtcTTCCTGATGCCTCCCATGCCTAtcgttgttaggtgctccttcctcttgcttttggctcac	TTCCTGATGCCTCCCATGCCTA	Yes	((((((..(((((((((((.(((..(((((.(((..(((((((((((...((.((((((((((((((((.....))))))...))))))))))..))..)))))))))))..))).)))))..)))))))))))).))....))))))	148	52.7	-81.7	1	14.3404	12.599	7.02979	22.5971
zma-miR2118b	TTCCCGATGCCTCCCATTCCTA	22	chr2	+	49919300	49919417	taagagcagtgggaatgggaacatggaggaaagcccatcctgttggtttcctcctccagaaaccgaggtggaagcttggttcggtgtTTCCCGATGCCTCCCATTCCTAttgttctta	TTCCCGATGCCTCCCATTCCTA	Yes	((((((((((((((((((((.(((((.((((..((...((....(((((((.((((........)))).))))))).))...))..)))))).)))..))))))))))))))))))))	118	50.8	-57.8	1	17.9255	14.8897	8.78724	23.434
zma-miR2275b-3p	TTCAGTTTCCTCTAATATCTCA	22	chr10	+	71446555	71446793	agagagatgttgatatgtgtcatttgtaattgaggaattagaggggacttgaaccattcatagcttgttcgggttatttcaggatcgaagagggttggaaggtcttttgtagttaaaattaaatagaaagagattgaatccctttaacgtcctatccagatgtgtccaaacacactctcatagggagtaaaaggggTTCAGTCTCCTCTAATATCTCAtcttaaatggcccatcatctc	TTCAGTTTCCTCTAATATCTCA	Yes	...((((((.....(((.((((((((....((((..((((((((((((.....((.((((...(((.(((((............))))).)))..)))).))((((((....(((....)))...))))))...(((((((((((.((..(((((..((((((((....))))).))).)))))..)).)))))))))))))))))))))))..))))...)))))))).)))))))))	236	38.9	-81.4	0.9	1.07553	0	0	0
zma-miR2275b-5p	AGGATTAGAGGCAACTGAACC	21	chr4	+	30231227	30231308	ccatctgaagtgAGGATTAGAGGCAACTGAACCatcatctattgcaaaggTTCAGTTTCCTCTAATATCTCAtctcgaatgg	AGGATTAGAGGCAACTGAACC	Yes	((((..((..(((((((((((((.(((((((((...............))))))))).)))))))).)))))..))..))))	82	41.5	-36.7	1.1	0.717022	0	1.75745	0
bdi-miR5056_L+2R+1	GGAGGAAGAACCGGTAATAAGCAC	24	chrPt	-	25419	25562	ctcaattcgGGAGGAAGAACCGGTAATAAGCACaaaaccatccattctggttctacatttgtttgaataaaatgtttcgccaattgcatgcgtctaatcaaaaaaacttttcttattcgtctttttctatcttcccattcatct	AGGAAGAACCGGTAATAAGCA	Diff	........(((((((((((...(((((..((....(((((.......)))))..((((((.........))))))...))..)))))..(((..(((..((((....)))).)))..)))....)))).)))))))........	128	35.4	-25.5	0.5	0.717022	0	0.878724	0.83693
hvu-miR6199_L-1R+3	CACAGAATTCTCACAGTGATGGGCC	25	chr6	-	145847334	145847476	tgcagcCACAGAATTCTCACAGTGATGGGCCccctcttgccccatgtcagtcaaggccatggtggtcaaagccatcctttcttatggaccaacagcttcaccaagttccctcaactgtgacacattcggttgtcagtaggata	CCACAGAATTCTCACAGTGATGG	Diff	.((((((...((((..(((((((...(((.........((((((((((......)).))))).)))..((((..(((........)))......)))).........)))...)))))))...))))))))))..........	132	51	-37.1	0.5	0	1.14536	0	0.83693
sbi-miR6221-5p_L-1R+4	TCTGACTTCTGGCCCCTGCTCAGC	24	chr1	-	223889607	223889727	acagctcagcggcccatcgtgatgtgtggtgctTCTGACTTCTGGCCCCTGCTCAGCTCCACCAACACTAAGCcggggccagatctcagaagcattgtgcatgatatgtgcctctagctgt	TTCTGACTTCTGGCCCCTGCT	Diff	((((((.((.(((.(((.((.(((..(..(((((((((..(((((((((.(((.((...........)).))).)))))))))..)))))))))..)..))).))))).))).))))))))	121	56.2	-66.6	1	0	0	0.878724	1.67386
osa-miR6253_L-1R+4_1ss8GA	AGGAAAATGGGCAGTTGGGTTAAGC	25	chr7	-	165051431	165051501	atatcaatctgAGGAAAATGGGCAGTTGGGTTAAGCatatctgctttcTCCAACAATCATTTTCCTCTCat	GAGGAAAGTGGGCAGTTGGGTT	Diff	..........(((((((((((...((((((..(((((....)))))..))))))..)))))))))))....	57	38	-28.5	1.1	0	2.29072	1.75745	0
osa-miR159c_L+1R-1_1ss2AC	CCTTGGATTGAAGGGAGCTCC	21	chr3	-	2747984	2748163	gaagagctcccttcgatccaatccaggaggggaagtggtcggttgcagctgccggttcatggatacctctctggtgcagcaatggccgctgctcacctctgcacttgcatgggtgtgcatgacccgggagatgagcccgccatcatctttccctcgtGCTTGGATTGAAGGGAGCTCCnn	ATTGGATTGAAGGGAGCTCCA	Diff	...((((((((((((((((((..((.((((((((((((..((((.((.((.((((.(((((.((((((....(((((((...((((....)).))...))))))).....)))))).))))).)))).)).))))))..)))....))))))))).)).))))))))))))))))))...	174	58.3	-100.4	1	6.81171	0	0.878724	1.67386
osa-miR160a-5p_L+1	CTGCCTGGCTCCCTGTATGCCA	22	chr5	-	43049664	43049758	tcgtgtGTGCCTGGCTCCCTGTATGCCAcacatgtagccaacccgtggcgtgattggatgctgtgggtgGCGTGCAAGGAGCCAAGCATGcataa	TGCCTGGCTCCCTGTATGCCA	Diff	..(((..(((.(((((((.((((((((.............(((((..((((......))))..))))))))))))).))))))).)))..)))..	91	57.9	-51.4	0.9	15.416	0.57268	1.31809	2.09233
osa-miR160d-3p	GCGTGCGAGGAGCCAAGCATG	21	chr5	-	43049664	43049758	tcgtgtGTGCCTGGCTCCCTGTATGCCAcacatgtagccaacccgtggcgtgattggatgctgtgggtgGCGTGCAAGGAGCCAAGCATGcataa	GCGTGCGAGGAGCCAAGCATG	Yes	..(((..(((.(((((((.((((((((.............(((((..((((......))))..))))))))))))).))))))).)))..)))..	91	57.9	-51.4	0.9	0.358511	0	0	0
cca-miR160b_L+3	ATCTGCCTGGCTCCCTGTATGCCA	24	chr6	+	9147413	9147516	ttaggATGTGCCTGGCTCCCTGTATGCCActcatctagagcaacgacagcttggtagggttgcctataagatggatggcgtgcatggtgccaagcatatctcgc	TGCCTGGCTCCCTGTATGCCA	Diff	...((((((((.((((.((.(((((((((..(((((.((((.......)))).(((((....))))).)))))..))))))))).)).)))).))))))))...	98	52.9	-52	0.9	1.43404	0.57268	0.878724	1.67386
osa-miR164d_R+1_1ss21TA	TGGAGAAGCAGGGCACGTGCAC	22	chr5	-	212268898	212269088	ggagggggcgagcagaccgtgcTGGAGAAGCAGGGCACGTGCTCgtcgacccggcccgtcggcgtggcgcctcaggccgccgccggccgctggtctgggcctctggggtctgctagctggctgcatgcgcgcggtcgatcgtcgcatgcagCACGTGCGCTCCTTCTCCAGCatgtcttctcgcccccatc	TGGAGAAGCAGGGCACGTGCT	Diff	...(((((((((.(((.(((((((((((((.((.((((((((((((((((..((((((......))).)))...((((((((((((((((((((..(((((.....))))))))))).)))))...))).))))))....)))).))).))))))))).)).)))))))))))))))).)))))))))...	185	71.7	-124.7	0.9	1.43404	0	0.878724	0
ata-miR164a-3p	CACGTGCGCTCCTTCTCCAGC	21	chr5	-	212268898	212269088	ggagggggcgagcagaccgtgcTGGAGAAGCAGGGCACGTGCTCgtcgacccggcccgtcggcgtggcgcctcaggccgccgccggccgctggtctgggcctctggggtctgctagctggctgcatgcgcgcggtcgatcgtcgcatgcagCACGTGCGCTCCTTCTCCAGCatgtcttctcgcccccatc	CACGTGCGCTCCTTCTCCAGC	Yes	...(((((((((.(((.(((((((((((((.((.((((((((((((((((..((((((......))).)))...((((((((((((((((((((..(((((.....))))))))))).)))))...))).))))))....)))).))).))))))))).)).)))))))))))))))).)))))))))...	185	71.7	-124.7	0.9	0.717022	0	0	1.67386
osa-miR164a_1ss21AG	TGGAGAAGCAGGGCACGTGCG	21	chr6	-	138496227	138496434	gtttggtgagaaggtccctgtTGGAGAAGCAGGGCACGTGCAgagacacgccggagcacggccgccgccgatctaccgacctcccaaacctgccttatggtgtgggggtggaggtcgtcggtggaagcgatagctgtcgttgttgcttcgatgttgttagctcctcctgcacgtgctcCCCTTCTCCACCACGGCCTTCtcaccaccc	TGGAGAAGCAGGGCACGTGCA	Diff	...(((((((((((.((.((.((((((((..((((((((((((.((......(((((.....(((((.((((((.((.(((.((((.(((........))).))))))))))))))).)))))(((((((((((....)))))))))))..........)))))))))))))))))))..)))))))).)).)))))))))))))...	202	61.5	-119	0.9	15.0575	10.3082	9.66597	9.20623
osa-miR166a-5p_R-1_1ss1GT	TGAATGTTGTCTGGTTCAAG	20	chr1	-	223279067	223279222	atatgaagctacttgcttctgagtGGAATGTTGTCTGGTTCAAGgtcttgctttccgatttgaggatgatccatgcttgcatgtgtagnnnnnnnngttcctcagatctacaagatcTCGGACCAGGCTTCATTCCCCTcaggaatagcttcaaaa	GGAATGTTGTCTGGTTCAAGG	Diff	...((((((((.....(((((((.((((((..(((((((((.((((((((......((((((((((..(..((((....))))..)............))))))))))..)))))))).)))))))))..)))))).))))))).))))))))...	150	42.3	-67.8	1	0	0	3.07553	1.67386
osa-miR166a-3p_R+1	TCGGACCAGGCTTCATTCCCCA	22	chr1	-	223279067	223279222	atatgaagctacttgcttctgagtGGAATGTTGTCTGGTTCAAGgtcttgctttccgatttgaggatgatccatgcttgcatgtgtagnnnnnnnngttcctcagatctacaagatcTCGGACCAGGCTTCATTCCCCTcaggaatagcttcaaaa	TCGGACCAGGCTTCATTCCCC	Diff	...((((((((.....(((((((.((((((..(((((((((.((((((((......((((((((((..(..((((....))))..)............))))))))))..)))))))).)))))))))..)))))).))))))).))))))))...	150	42.3	-67.8	1	86.0426	238.808	420.47	329.75
osa-miR166a-5p_1ss18AG	GGAATGTTGTCTGGTTCGAGG	21	chr5	-	21954866	21955024	aaagatgtgaagctatttgcttctgagtGGAATGTTGTCTGGTTCAAGGtcttttgctttgtgatccatctgtgtagagcttctaagtattccttggatctgcaagatcTCGGACCAGGCTTCATTCCCCtcagaaatagcttcaaaaatgatatcgcg	GGAATGTTGTCTGGTTCAAGG	Diff	...((((((((((((((....((((((.((((((..(((((((((.((((((..(((.....((((((...((((((.....)))..)))....)))))).))))))))).)))))))))..)))))).)))))))))))))))).......))))...	153	42.1	-61.8	0.9	0	0	0.439362	0.83693
osa-miR166a-3p_1ss21CA	TCGGACCAGGCTTCATTCCCA	21	chr5	-	21954866	21955024	aaagatgtgaagctatttgcttctgagtGGAATGTTGTCTGGTTCAAGGtcttttgctttgtgatccatctgtgtagagcttctaagtattccttggatctgcaagatcTCGGACCAGGCTTCATTCCCCtcagaaatagcttcaaaaatgatatcgcg	TCGGACCAGGCTTCATTCCCC	Diff	...((((((((((((((....((((((.((((((..(((((((((.((((((..(((.....((((((...((((((.....)))..)))....)))))).))))))))).)))))))))..)))))).)))))))))))))))).......))))...	153	42.1	-61.8	0.9	48.399	75.5938	128.733	77.8345
hbr-miR166a_R+2	TCGGACCAGGCTTCATTCCTA	21	chr3	+	105560344	105560476	gaacgggaggagggtttctggaatggaggctggtccaagatccttaggtgttaaagcattatattgccttgtttctggttttgtgtttgagatcTCGGACCAGGCTTCATTCCTCaaacccacgctcccgaca	TCGGACCAGGCTTCATTCC	Diff	...((((((..((((((..(((((((((.(((((((.(((((.....((((....))))((((..(((........)))..)))).....))))).))))))).)))))))))..))))))...))))))...	127	48.9	-63	1	6.4532	8.59021	3.07553	5.44005
bdi-miR167a_1ss21AT	TGAAGCTGCCAGCATGATCTT	21	chr1	-	287799639	287799777	aactgcccaagggaacgagTGAAGCTGCCAGCATGATCTAgctctgagtgatcacccgaaaaagaacaatagttctaggtggtcatgccttgctaggtcatgctgctgcagcctcacttcttcccgtcgttgggcataa	TGAAGCTGCCAGCATGATCTA	Diff	...((((((((((((..(((((.(((((((((((((((((((.....(((((((((......(((((....))))).))))))))).....))))))))))))))..))))).)))))..)))))....)))))))...	133	51.1	-76.6	1.1	2.50958	2.8634	2.19681	0
tae-miR167c-5p	TGAAGCTGCCAGCATGATCTGC	22	chr7	-	9835435	9835554	ttggtgtgtcctctagtagcTGAAGCTGCCAGCATGATCTGAggtgtccacagcatatatatggaagcagctagcgatcagatcatgctgtgcagtttcatctgctcgtggacgcacacg	TGAAGCTGCCAGCATGATCTGC	Yes	...((((((((...(((((.((((((((((((((((((((((....((((...........)))).((.....))..))))))))))))).))))))))).)))))...))))))))...	114	50.8	-61.7	1	2.50958	1.71804	8.34788	3.34772
ath-miR170-3p_2ss2GT14TC	TTATTGAGCCGTGCCAATATC	21	chr5	-	8552036	8552191	ggttgttggctgagagagtgcgatgttggcatggctcaatcaactcgccggccgcgggtggcttatagcttaattctgcgcattcgatcgaggtgcgggcgcagtgtttaatTGATTGAGCCGTGCCAATATCacaaccttctctagcctatatat	TGATTGAGCCGTGTCAATATC	Diff	...(((.(((((((((..((.((((((((((((((((((((((((((((.((((....))))...............((((.(((....))))))).)))).))).......))))))))))))))))))))).))...))))).)))).)))...	150	51.3	-71.8	0.9	22.2277	9.16289	81.7214	133.072
hvu-miR171-5p	TGTTGGCTCGACTCACTCAGA	21	chr1	+	7950198	7950321	gaaatggaatagtagctatgaTGTTGGCTCGGCTCACTCAGAcgacgtacgcgcgcgagatcatgtgctatgccgctgctgtttcTGATTGAGCCGTGCCAATATCTtagtactcttccatgca	TGTTGGCTCGACTCACTCAGA	Yes	...((((((.(((.((((.(((((((((.(((((((.(((((.((((((.(((.(((((........)).))))))))).)))))))).))))))).))))))))).))))))).))))))...	118	50	-60	1	0	1.14536	0	0.83693
tae-miR171a_R+1_1ss21CT	TGATTGAGCCGTGCCAATATTT	22	chr1	+	7950198	7950321	gaaatggaatagtagctatgaTGTTGGCTCGGCTCACTCAGAcgacgtacgcgcgcgagatcatgtgctatgccgctgctgtttcTGATTGAGCCGTGCCAATATCTtagtactcttccatgca	TGATTGAGCCGTGCCAATATC	Diff	...((((((.(((.((((.(((((((((.(((((((.(((((.((((((.(((.(((((........)).))))))))).)))))))).))))))).))))))))).))))))).))))))...	118	50	-60	1	0	5.7268	4.39362	2.51079
osa-miR171i-5p	AGGTATTGGCGTGCCTCAATC	21	chr1	+	245962339	245962529	tttggcatgaaagggaagggaagaaggatgctttggtgctaggacaatgccgggAGGTATTGGCGTGCCTCAATCcgaaggcgtggctgactggcgcggcagccatgttcttggaTTGAGCCGCGTCAATATCTCCccttgcttgtctcgcatctactagctagtgccttgcctctctgatcgatgcccct	AGGTATTGGCGTGCCTCAATC	Yes	...(((((((.((((.(((.(((......(((..(((((..((((((.((.((((((((((((((((.((((((((((..(((((((((.(((...))))))))))))..)))))))))).))))))))))))))))...)))))))).)))))....)))......))).)))))))..)).)))))...	185	55.5	-99.8	0.9	2.15107	14.8897	17.1351	27.2002
gma-miR171m_1ss21AC	TTGAGCCGCGTCAATATCTCC	21	chr1	+	245962339	245962529	tttggcatgaaagggaagggaagaaggatgctttggtgctaggacaatgccgggAGGTATTGGCGTGCCTCAATCcgaaggcgtggctgactggcgcggcagccatgttcttggaTTGAGCCGCGTCAATATCTCCccttgcttgtctcgcatctactagctagtgccttgcctctctgatcgatgcccct	TTGAGCCGCGTCAATATCTCA	Diff	...(((((((.((((.(((.(((......(((..(((((..((((((.((.((((((((((((((((.((((((((((..(((((((((.(((...))))))))))))..)))))))))).))))))))))))))))...)))))))).)))))....)))......))).)))))))..)).)))))...	185	55.5	-99.8	0.9	741.759	364.225	294.812	312.593
ata-miR319-5p_R-2_1ss10TC	AGCTGCCGACTCATTCATT	19	chr3	+	212198207	212198392	ctctggaagagagctctcttcagtccactctgaaatggctgtagggtttcattAGCTGCCGACTCATCCATTcacctgccaagaaccatggacaggtctggtcttggtagccgagtgggtggcgcgggagctaaaatcaagctctacgctgtttgtggTTGGACTGAAGGGTGCTCCCTTttgttt	AGCTGCCGATTCATTCATTCA	Diff	.....((((.((((.((((((((((((..(..(((..((.(((((((((..((((((.(((..((((((((((..(((((((((.(((..((....))))))))))))))..))))))))))..))).))))))....)))))))))))..)))..)..)))))))))))).)))).)))).....	176	52.2	-95.2	1	1.43404	5.7268	3.5149	5.44005
osa-miR319a-3p.2-3p_R+2_1ss14TA	TTGGACTGAAGGGAGCTCCCTT	22	chr3	+	212198207	212198392	ctctggaagagagctctcttcagtccactctgaaatggctgtagggtttcattAGCTGCCGACTCATCCATTcacctgccaagaaccatggacaggtctggtcttggtagccgagtgggtggcgcgggagctaaaatcaagctctacgctgtttgtggTTGGACTGAAGGGTGCTCCCTTttgttt	TTGGACTGAAGGGTGCTCCC	Diff	.....((((.((((.((((((((((((..(..(((..((.(((((((((..((((((.(((..((((((((((..(((((((((.(((..((....))))))))))))))..))))))))))..))).))))))....)))))))))))..)))..)..)))))))))))).)))).)))).....	176	52.2	-95.2	1	0.717022	0	0.878724	1.67386
tae-miR319	TTGGACTGAAGGGAGCTCCCT	21	chr8	-	147815263	147815451	gtggaagagagctctcttcagtccactctaaaatggctgtagggtttcattAGCTGCCGACTCATCCATTcacctgccaagaaccatgggcaagcggtaggtctggtcttggtagccgagtgggtggcgcgggagctaaaatcaaactctacgctgtttacggTTGGACTGAAGGGTGCTCCCTtcaat	TTGGACTGAAGGGAGCTCCCT	Yes	...((((.((((.((((((((((((..(..(((..((.(((((((((..((((((.(((..((((((((((..(((((((((.(((..(((.........)))))))))))))))..))))))))))..))).))))))....)))))))))))..)))..)..)))))))))))).)))).))))...	183	52.4	-96.9	1	36.5681	26.3433	43.9362	83.693
osa-miR396e-5p_L+1	CTCCACAGGCTTTCTTGAACTG	22	chr2	-	1962232	1962435	cgggcatgctTTCCACAGGCTTTCTTGAACTGtgaactcgtgggtggtggtggtatgtcggatggaatgcttggctcctcccagctagcaattctcttcccccatgcaccggccgtgaattgagctgcggagcttccccgcagcctcgctctcggccggctctacctgttgatgGTTCAAGAAAGCCCATGGAAAccatgcagc	TCCACAGGCTTTCTTGAACTG	Diff	...(((((.((((((..(((((((((((((..(.(((....((((((.....(((((..(((.((((((((.((((......))))))).)))))..)))..))))).(((((((.((..((((((((((.......)))))).)))).)).)))))))..))))))))).)..)))))))))))))..)))))).)))))...	198	57.8	-102.8	0.9	4.30213	0	0.878724	0.83693
osa-miR396e-3p_L-3	GTTCAAGAAAGCCCATGGAAA	21	chr2	-	1962232	1962435	cgggcatgctTTCCACAGGCTTTCTTGAACTGtgaactcgtgggtggtggtggtatgtcggatggaatgcttggctcctcccagctagcaattctcttcccccatgcaccggccgtgaattgagctgcggagcttccccgcagcctcgctctcggccggctctacctgttgatgGTTCAAGAAAGCCCATGGAAAccatgcagc	ATGGTTCAAGAAAGCCCATGGAAA	Diff	...(((((.((((((..(((((((((((((..(.(((....((((((.....(((((..(((.((((((((.((((......))))))).)))))..)))..))))).(((((((.((..((((((((((.......)))))).)))).)).)))))))..))))))))).)..)))))))))))))..)))))).)))))...	198	57.8	-102.8	0.9	44.4554	13.7443	17.5745	32.6403
bdi-miR827-5p_L+2_2ss13TG19CT	TCTTTTGTTGGTGGTCATTTAACC	24	chr5	-	167388654	167388836	ctggctagccagctaatgcagctccgaaccTGTTTTGTTGGTGGTCATTTAACCatgcatgcttcgatcgatggattggtgcatgcatggattattgcatagtgtgatgcatgtggcgcatcagtgcatggTTAGATGACCATCAGCAAACATGTtcttgaggcatgcaagttctctagctac	TTTTGTTGGTTGTCATCTAACC	Diff	.(((((((..((((..((((((..(((((.((.(((((((((((((((((((((.(((((((..(((((....)))))..)))))))........(((((....((((((.......))))))))))).))))))))))))))))))))))).))))..)..)).))))))))..))))))).	181	47	-84.4	1	1.43404	0	0.878724	0
osa-miR827_R+3	TTAGATGACCATCAGCAAACATTT	24	chr5	-	167388654	167388836	ctggctagccagctaatgcagctccgaaccTGTTTTGTTGGTGGTCATTTAACCatgcatgcttcgatcgatggattggtgcatgcatggattattgcatagtgtgatgcatgtggcgcatcagtgcatggTTAGATGACCATCAGCAAACATGTtcttgaggcatgcaagttctctagctac	TTAGATGACCATCAGCAAACA	Diff	.(((((((..((((..((((((..(((((.((.(((((((((((((((((((((.(((((((..(((((....)))))..)))))))........(((((....((((((.......))))))))))).))))))))))))))))))))))).))))..)..)).))))))))..))))))).	181	47	-84.4	1	8.60426	26.3433	30.7553	18.4125
bdi-miR1878-3p_1ss19GA	ATTTGTAGTGTTCAGATTAAGTTT	24	chr2	+	185407086	185407240	ttagcattgttagatgatcttacaaaccactattgtaatcttagtctggatactataaaaaatagtatgcgtattttaaaatatgcttactataaATTTGTAGTGTTCAGATTAAGTTTagaatagttgtctaagatttatctacatagtgtagt	ATTTGTAGTGTTCAGATTGAGTTT	Diff	...(((((((((((((((((((...((.((((((.(((.((((((((((((((((((((..((((((.(((((((....))))))).))))))...)))))))))))))))))))).))).)))))).)).))))))).))))).)))))))...	149	25.8	-61.3	1.5	21.5107	56.1227	36.0277	26.7818
sbi-miR5568b-5p_L-1R+1	TTCTAGGTACATAGCTTTTGC	21	chr2	+	5113973	5114093	aaattgtaagttgttttgtcttTTCTAGGTACATAGCTTTTGCtatgcacctagagatacgatgtgtctagatacataatAAAAGTTGTCTATCTAGAAAAGCCaaagcaacctataaatt	TTTCTAGGTACATAGCTTTTG	Diff	...(((((.(((((((((.((((((((((((.(((((((((..((((...(((((.((.....)).)))))...))))..))))))))).)))))))))))).))))))))).)))))...	115	31.4	-47.1	1.2	2.86809	8.01753	5.27235	4.18465
sbi-miR5568d-3p_L+1R+2_1ss10GC	AAAAGTTGTCTATCTAGAAAAGCC	24	chr2	+	5113973	5114093	aaattgtaagttgttttgtcttTTCTAGGTACATAGCTTTTGCtatgcacctagagatacgatgtgtctagatacataatAAAAGTTGTCTATCTAGAAAAGCCaaagcaacctataaatt	AAAGTTGTGTATCTAGAAAAG	Diff	...(((((.(((((((((.((((((((((((.(((((((((..((((...(((((.((.....)).)))))...))))..))))))))).)))))))))))).))))))))).)))))...	115	31.4	-47.1	1.2	0	1.14536	0	0
miR_name	The miR_name is composed of the 1st known miR name in a cluster, a underscore, and a matching annotation: such as
	L-n means the miRNA_seq (detected) is n base less than known rep_miRSeq in the left side;
	R-n means the miRNA_seq (detected) is n base less than known rep_miRSeq in the right side;
	L+n means the miRNA_seq (detected) is n base more than known rep_miRSeq in the left side;
	R+n means the miRNA_seq (detected) is n base more than known rep_miRSeq in the right side;
	2ss5TC13TA means 2 substitutin (ss), which are T->C at position 5 and T->A at position 13
	if there is no matching annotation, the miRNA_seq (detected) is exactly same as known rep_miRSeq.
	New discovered 5p/3p sequence has been annotated as p3/p5: which is directly differentiate with the reported sequences,
miR_seq	is a read at 5' or 3' of maximum mapped score in each cluster.
len	miR_seq length
genome ID	Reference Genome Information
strand	strand "+" or "-"
start	pre-miRNA start position
end	Pre-miRNA end position
pre-miRNA_seq	pre-miRNA sequence
rep_miRSeq	is the representative known miR sequence
Sequence in miRbase	New, miRNA identi?ed in this study and not reported in miRBase,mainly for new reported 5p or 3p sequence; Diff, confirming miRNA sequences in miRBase, but different sequences are reported in our study; and Yes, confirming miRNA sequences in miRBase.
SS	Secondary Structure
	Criteria:
	1.number of nucleotides in one bulge in stem: <= 12
	2.number of base pairs in the stem region of the predicted hairpin: >= 16
	3.cutoff of free energy: kCal/mol <= -15
	4.length of hairpin: up and down stems + terminal loop >= 50
	5.length of hairpin loop: <= 200
	6.number of nucleotides in one bulge in mature region: <= 4
	8.number of biased bulges in mature region: <= 2
	9.number of errors in mature region: <= 4
	10.number of base pairs in the mature region of the predicted hairpin: >= 12
	11.percent of mature in stem: >= 80
hairpinLen	pre-miRNA length
CG%	GC Content
dG	Free energy
MFEI	MFEI = -dG*100/mirLen/CG%. Reference: Cell. Mol. Life Sci. 63 (2006) 246-254.
norm	Normalized data
