# Supplementary material for: Development of Incompletely Fused Carpels in Maize Ovary Revealed by miRNA, Target Gene and Phytohormone Analysis
Source: Front Plant Sci. 2017 Apr 3;8:463. doi: 10.3389/fpls.2017.00463 (PMC5376576; doi:10.3389/fpls.2017.00463)
Supplement: Supplementary file 2 [file Table4.XLSX]

## Sheet: Sheet1
Supplementary Table S4 miRNA target prediction results from maize CFC and IFC degradome libraries. TF, transcription factor; CFC: completely fused carpels; IFC: incompletely fused carpels; TPB, tags per billion.
miR_name	miR_seq	Transcript	Gene_ID	Transcript Annotation	TF_family	Alignment Score	Alignment Range	IFC_TPB	CFC_TPB	Degradome Cleavage Site	IFC_Category	CFC_Category	IFC_Pvalue	CFC_Pvalue
zma-miR529-3p	GCTGTACCCTCTCTCTTCTTC	GRMZM2G014444_T02	GRMZM2G014444	Ribosomal L5P family protein	-	3.5	115-134	118.238	0	125	2		0.670893
zma-miR528a-5p	TGGAAGGGGCATGCAGAGGAG	GRMZM2G004160_T01	GRMZM2G004160	plantacyanin	-	4	172-191	0	29.9745	183		4		0.963875
zma-miR528a-5p	TGGAAGGGGCATGCAGAGGAG	GRMZM2G004160_T02	GRMZM2G004160	plantacyanin	-	4	172-191	0	29.9745	183		4		0.963875
zma-miR399j-5p_L-1	GGCAGCTCTCCTCTGGCAGG	GRMZM2G051917_T01	GRMZM2G051917	Plasma-membrane choline transporter family protein	-	4	1811-1829	945.904	59.949	1820	2	4	0.912063	0.951144
zma-miR399j-5p_L-1	GGCAGCTCTCCTCTGGCAGG	GRMZM2G002807_T01	GRMZM2G002807	triosephosphate isomerase	-	3.5	635-653	0	59.949	644		4		0.82184
zma-miR399h-5p_L-1	TGCAGTTCTCCTCTGGCACG	GRMZM2G011491_T01	GRMZM2G011491	Pentatricopeptide repeat (PPR) superfamily protein	-	4	804-824	19.7063	19.983	814	4	4	0.962637	0.963875
zma-miR399h-5p_L-1	TGCAGTTCTCCTCTGGCACG	GRMZM2G011491_T02	GRMZM2G011491	Pentatricopeptide repeat (PPR) superfamily protein	-	4	1548-1568	19.7063	19.983	1558	4	4	0.962637	0.963875
zma-miR399d-5p	GTGTGGCTCTCCTCTGGCATG	GRMZM2G085932_T01	GRMZM2G085932	Mitochondrial glycoprotein family protein	-	4	369-388	295.595	59.949	379	2	4	0.517772	0.595727
zma-miR396g-5p_1ss13AC	TCCCACAGCTTTCTTGAACTG	GRMZM2G104025_T01	GRMZM2G104025	Ribosomal protein L18e/L15 superfamily protein	-	4	676-696	23.6476	23.9796	687	3	3	0.16473	0.173803
zma-miR396g-5p_1ss13AC	TCCCACAGCTTTCTTGAACTG	GRMZM2G104025_T06	GRMZM2G104025	-	-	4	520-540	23.6476	23.9796	531	3	3	0.16473	0.173803
zma-miR396g-5p_1ss13AC	TCCCACAGCTTTCTTGAACTG	GRMZM2G104025_T05	GRMZM2G104025	ribosomal protein L18	-	4	857-877	23.6476	23.9796	868	3	3	0.16473	0.173803
zma-miR396g-5p_1ss13AC	TCCCACAGCTTTCTTGAACTG	GRMZM2G104025_T02	GRMZM2G104025	ribosomal protein L18	-	4	603-623	23.6476	23.9796	614	3	3	0.16473	0.173803
zma-miR396g-5p_1ss13AC	TCCCACAGCTTTCTTGAACTG	GRMZM2G104025_T03	GRMZM2G104025	Ribosomal protein L18e/L15 superfamily protein	-	4	505-525	23.6476	23.9796	516	2	2	0.703457	0.72402
zma-miR396e-5p	TTCCACAGCTTTCTTGAACTT	GRMZM2G033612_T02	GRMZM2G033612	growth-regulating factor 2	-	4	1008-1029	10818.8	17864.8	1019	0	0	0.0656764	0.0673343
zma-miR396e-5p	TTCCACAGCTTTCTTGAACTT	GRMZM2G018414_T02	GRMZM2G018414	growth-regulating factor 2	GRF	4	480-501	532.071	1528.7	491	0	0	0.0656764	0.0673343
zma-miR396e-5p	TTCCACAGCTTTCTTGAACTT	GRMZM2G018414_T01	GRMZM2G018414	growth-regulating factor 2	GRF	4	742-763	532.071	1528.7	753	0	0	0.0656764	0.0673343
zma-miR396e-5p	TTCCACAGCTTTCTTGAACTT	GRMZM2G067743_T01	GRMZM2G067743	growth-regulating factor 2	GRF	4	661-682	39.4126	159.864	672	2	0	0.999133	0.0673343
zma-miR396e-5p	TTCCACAGCTTTCTTGAACTT	GRMZM2G067743_T03	GRMZM2G067743	growth-regulating factor 5	GRF	4	537-558	39.4126	159.864	548	2	0	0.999133	0.0673343
zma-miR396e-5p	TTCCACAGCTTTCTTGAACTT	GRMZM2G067743_T02	GRMZM2G067743	growth-regulating factor 5	GRF	4	538-559	39.4126	159.864	549	1	0	0.0731064	0.0673343
zma-miR396e-5p	TTCCACAGCTTTCTTGAACTT	GRMZM2G099862_T03	GRMZM2G099862	growth-regulating factor 2	GRF	4	643-664	665.088	689.414	654	0	0	0.0656764	0.0673343
zma-miR396e-5p	TTCCACAGCTTTCTTGAACTT	GRMZM2G099862_T04	GRMZM2G099862	growth-regulating factor 2	GRF	4	444-465	665.088	689.414	455	0	0	0.0656764	0.0673343
zma-miR396e-5p	TTCCACAGCTTTCTTGAACTT	GRMZM2G099862_T02	GRMZM2G099862	growth-regulating factor 2	GRF	4	557-578	665.088	689.414	568	0	0	0.0656764	0.0673343
zma-miR396e-5p	TTCCACAGCTTTCTTGAACTT	GRMZM2G099862_T01	GRMZM2G099862	growth-regulating factor 2	GRF	4	690-711	665.088	689.414	701	0	0	0.0656764	0.0673343
zma-miR396e-5p	TTCCACAGCTTTCTTGAACTT	GRMZM2G041223_T01	GRMZM2G041223	growth-regulating factor 5	GRF	4	887-908	335.008	559.524	898	0	0	0.0656764	0.0673343
zma-miR396e-5p	TTCCACAGCTTTCTTGAACTT	GRMZM2G034876_T03	GRMZM2G034876	growth-regulating factor 5	GRF	4	662-683	354.714	379.677	673	0	0	0.0656764	0.0673343
zma-miR396e-5p	TTCCACAGCTTTCTTGAACTT	GRMZM2G034876_T01	GRMZM2G034876	growth-regulating factor 5	GRF	4	662-683	354.714	379.677	673	0	0	0.0656764	0.0673343
zma-miR396e-5p	TTCCACAGCTTTCTTGAACTT	GRMZM2G034876_T02	GRMZM2G034876	growth-regulating factor 5	GRF	4	662-683	354.714	379.677	673	0	0	0.0656764	0.0673343
zma-miR396e-5p	TTCCACAGCTTTCTTGAACTT	GRMZM2G005493_T01	GRMZM2G005493	xylose isomerase family protein	-	3.5	1164-1183	50.6734	51.3849	1174	3	3	0.0403081	0.0427007
zma-miR396e-5p	TTCCACAGCTTTCTTGAACTT	GRMZM2G104025_T03	GRMZM2G104025	Ribosomal protein L18e/L15 superfamily protein	-	4	505-525	23.6476	23.9796	516	2	2	0.999133	0.999428
zma-miR396e-5p	TTCCACAGCTTTCTTGAACTT	GRMZM2G104025_T02	GRMZM2G104025	ribosomal protein L18	-	4	603-623	23.6476	23.9796	614	3	3	0.647958	0.669565
zma-miR396e-5p	TTCCACAGCTTTCTTGAACTT	GRMZM2G104025_T06	GRMZM2G104025	-	-	4	520-540	23.6476	23.9796	531	3	3	0.647958	0.669565
zma-miR396e-5p	TTCCACAGCTTTCTTGAACTT	GRMZM2G104025_T05	GRMZM2G104025	ribosomal protein L18	-	4	857-877	23.6476	23.9796	868	3	3	0.647958	0.669565
zma-miR396e-5p	TTCCACAGCTTTCTTGAACTT	GRMZM2G104025_T01	GRMZM2G104025	Ribosomal protein L18e/L15 superfamily protein	-	4	676-696	23.6476	23.9796	687	3	3	0.647958	0.669565
zma-miR396e-5p	TTCCACAGCTTTCTTGAACTT	GRMZM2G129147_T02	GRMZM2G129147	-	GRF	4	819-840	2256.37	2987.46	830	0	0	0.0656764	0.0673343
zma-miR396e-5p	TTCCACAGCTTTCTTGAACTT	GRMZM2G129147_T01	GRMZM2G129147	growth-regulating factor 5	GRF	4	639-660	2256.37	2987.46	650	0	0	0.0656764	0.0673343
zma-miR396c_L-1	TCCACAGGCTTTCTTGAACTG	GRMZM2G033612_T02	GRMZM2G033612	growth-regulating factor 2	-	1	1008-1028	10818.8	17864.8	1019	0	0	0.0549851	0.0563814
zma-miR396c_L-1	TCCACAGGCTTTCTTGAACTG	GRMZM2G018414_T01	GRMZM2G018414	growth-regulating factor 2	GRF	1	742-762	532.071	1528.7	753	0	0	0.0549851	0.0563814
zma-miR396c_L-1	TCCACAGGCTTTCTTGAACTG	GRMZM2G018414_T02	GRMZM2G018414	growth-regulating factor 2	GRF	1	480-500	532.071	1528.7	491	0	0	0.0549851	0.0563814
zma-miR396c_L-1	TCCACAGGCTTTCTTGAACTG	GRMZM2G067743_T03	GRMZM2G067743	growth-regulating factor 5	GRF	1	537-557	39.4126	159.864	548	2	0	0.997176	0.0563814
zma-miR396c_L-1	TCCACAGGCTTTCTTGAACTG	GRMZM2G067743_T02	GRMZM2G067743	growth-regulating factor 5	GRF	1	538-558	39.4126	159.864	549	1	0	0.0612456	0.0563814
zma-miR396c_L-1	TCCACAGGCTTTCTTGAACTG	GRMZM2G067743_T01	GRMZM2G067743	growth-regulating factor 2	GRF	1	661-681	39.4126	159.864	672	2	0	0.997176	0.0563814
zma-miR396c_L-1	TCCACAGGCTTTCTTGAACTG	GRMZM2G099862_T03	GRMZM2G099862	growth-regulating factor 2	GRF	3	643-663	665.088	689.414	654	0	0	0.0119749	0.012286
zma-miR396c_L-1	TCCACAGGCTTTCTTGAACTG	GRMZM2G099862_T01	GRMZM2G099862	growth-regulating factor 2	GRF	3	690-710	665.088	689.414	701	0	0	0.0119749	0.012286
zma-miR396c_L-1	TCCACAGGCTTTCTTGAACTG	GRMZM2G099862_T02	GRMZM2G099862	growth-regulating factor 2	GRF	3	557-577	665.088	689.414	568	0	0	0.0119749	0.012286
zma-miR396c_L-1	TCCACAGGCTTTCTTGAACTG	GRMZM2G099862_T04	GRMZM2G099862	growth-regulating factor 2	GRF	3	444-464	665.088	689.414	455	0	0	0.0119749	0.012286
zma-miR396c_L-1	TCCACAGGCTTTCTTGAACTG	GRMZM2G041223_T01	GRMZM2G041223	growth-regulating factor 5	GRF	1	887-907	335.008	559.524	898	0	0	0.0549851	0.0563814
zma-miR396c_L-1	TCCACAGGCTTTCTTGAACTG	GRMZM2G034876_T03	GRMZM2G034876	growth-regulating factor 5	GRF	1	662-682	354.714	379.677	673	0	0	0.0549851	0.0563814
zma-miR396c_L-1	TCCACAGGCTTTCTTGAACTG	GRMZM2G034876_T02	GRMZM2G034876	growth-regulating factor 5	GRF	1	662-682	354.714	379.677	673	0	0	0.0549851	0.0563814
zma-miR396c_L-1	TCCACAGGCTTTCTTGAACTG	GRMZM2G034876_T01	GRMZM2G034876	growth-regulating factor 5	GRF	1	662-682	354.714	379.677	673	0	0	0.0549851	0.0563814
zma-miR396c_L-1	TCCACAGGCTTTCTTGAACTG	GRMZM2G129147_T01	GRMZM2G129147	growth-regulating factor 5	GRF	1	639-659	2256.37	2987.46	650	0	0	0.0549851	0.0563814
zma-miR396c_L-1	TCCACAGGCTTTCTTGAACTG	GRMZM2G129147_T02	GRMZM2G129147	-	GRF	1	819-839	2256.37	2987.46	830	0	0	0.0549851	0.0563814
zma-miR396a-5p	TTCCACAGCTTTCTTGAACTG	GRMZM2G033612_T02	GRMZM2G033612	growth-regulating factor 2	-	3	1008-1029	10818.8	17864.8	1019	0	0	0.0499116	0.0511826
zma-miR396a-5p	TTCCACAGCTTTCTTGAACTG	GRMZM2G018414_T01	GRMZM2G018414	growth-regulating factor 2	GRF	3	742-763	532.071	1528.7	753	0	0	0.0499116	0.0511826
zma-miR396a-5p	TTCCACAGCTTTCTTGAACTG	GRMZM2G018414_T02	GRMZM2G018414	growth-regulating factor 2	GRF	3	480-501	532.071	1528.7	491	0	0	0.0499116	0.0511826
zma-miR396a-5p	TTCCACAGCTTTCTTGAACTG	GRMZM2G067743_T01	GRMZM2G067743	growth-regulating factor 2	GRF	3	661-682	39.4126	159.864	672	2	0	0.995077	0.0511826
zma-miR396a-5p	TTCCACAGCTTTCTTGAACTG	GRMZM2G067743_T03	GRMZM2G067743	growth-regulating factor 5	GRF	3	537-558	39.4126	159.864	548	2	0	0.995077	0.0511826
zma-miR396a-5p	TTCCACAGCTTTCTTGAACTG	GRMZM2G067743_T02	GRMZM2G067743	growth-regulating factor 5	GRF	3	538-559	39.4126	159.864	549	1	0	0.0556117	0.0511826
zma-miR396a-5p	TTCCACAGCTTTCTTGAACTG	GRMZM2G099862_T04	GRMZM2G099862	growth-regulating factor 2	GRF	3	444-465	665.088	689.414	455	0	0	0.0499116	0.0511826
zma-miR396a-5p	TTCCACAGCTTTCTTGAACTG	GRMZM2G099862_T02	GRMZM2G099862	growth-regulating factor 2	GRF	3	557-578	665.088	689.414	568	0	0	0.0499116	0.0511826
zma-miR396a-5p	TTCCACAGCTTTCTTGAACTG	GRMZM2G099862_T01	GRMZM2G099862	growth-regulating factor 2	GRF	3	690-711	665.088	689.414	701	0	0	0.0499116	0.0511826
zma-miR396a-5p	TTCCACAGCTTTCTTGAACTG	GRMZM2G099862_T03	GRMZM2G099862	growth-regulating factor 2	GRF	3	643-664	665.088	689.414	654	0	0	0.0499116	0.0511826
zma-miR396a-5p	TTCCACAGCTTTCTTGAACTG	GRMZM2G041223_T01	GRMZM2G041223	growth-regulating factor 5	GRF	3	887-908	335.008	559.524	898	0	0	0.0499116	0.0511826
zma-miR396a-5p	TTCCACAGCTTTCTTGAACTG	GRMZM2G034876_T02	GRMZM2G034876	growth-regulating factor 5	GRF	3	662-683	354.714	379.677	673	0	0	0.0499116	0.0511826
zma-miR396a-5p	TTCCACAGCTTTCTTGAACTG	GRMZM2G034876_T03	GRMZM2G034876	growth-regulating factor 5	GRF	3	662-683	354.714	379.677	673	0	0	0.0499116	0.0511826
zma-miR396a-5p	TTCCACAGCTTTCTTGAACTG	GRMZM2G034876_T01	GRMZM2G034876	growth-regulating factor 5	GRF	3	662-683	354.714	379.677	673	0	0	0.0499116	0.0511826
zma-miR396a-5p	TTCCACAGCTTTCTTGAACTG	GRMZM2G024293_T03	GRMZM2G024293	P-loop containing nucleoside triphosphate hydrolases superfamily protein	-	4	1035-1054	59.119	89.9236	1045	3	3	0.134113	0.141645
zma-miR396a-5p	TTCCACAGCTTTCTTGAACTG	GRMZM2G024293_T01	GRMZM2G024293	P-loop containing nucleoside triphosphate hydrolases superfamily protein	-	4	1181-1200	59.119	89.9236	1191	3	3	0.134113	0.141645
zma-miR396a-5p	TTCCACAGCTTTCTTGAACTG	GRMZM2G129147_T02	GRMZM2G129147	-	GRF	3	819-840	2256.37	2987.46	830	0	0	0.0499116	0.0511826
zma-miR396a-5p	TTCCACAGCTTTCTTGAACTG	GRMZM2G129147_T01	GRMZM2G129147	growth-regulating factor 5	GRF	3	639-660	2256.37	2987.46	650	0	0	0.0499116	0.0511826
zma-miR395k-5p_R-1_1ss4TC	GTTCCCTTCAAGCACTTCACA	GRMZM2G054225_T01	GRMZM2G054225	nuclear RNA polymerase D2A	-	4	1402-1423	0	29.9745	1413		4		0.836563
zma-miR395k-5p_R-1_1ss4TC	GTTCCCTTCAAGCACTTCACA	GRMZM2G054225_T02	GRMZM2G054225	nuclear RNA polymerase D2A	-	4	1402-1423	0	29.9745	1413		4		0.836563
zma-miR395e-5p_R-1	GTTCCCTTCAAGCACTTCACA	GRMZM2G054225_T01	GRMZM2G054225	nuclear RNA polymerase D2A	-	4	1402-1423	0	29.9745	1413		4		0.836563
zma-miR395e-5p_R-1	GTTCCCTTCAAGCACTTCACA	GRMZM2G054225_T02	GRMZM2G054225	nuclear RNA polymerase D2A	-	4	1402-1423	0	29.9745	1413		4		0.836563
zma-miR395a-3p_L-1	TGAAGTGTTTGGGGGAACTC	GRMZM2G110423_T01	GRMZM2G110423	RING/U-box superfamily protein	-	4	982-1001	118.238	0	992	2		0.215817
zma-miR395a-3p_L-1	TGAAGTGTTTGGGGGAACTC	GRMZM2G051270_T03	GRMZM2G051270	Pseudouridine synthase/archaeosine transglycosylase-like family protein	-	2	528-547	428.613	649.448	538	0	0	0.0109824	0.011268
zma-miR395a-3p_L-1	TGAAGTGTTTGGGGGAACTC	GRMZM2G051270_T01	GRMZM2G051270	Pseudouridine synthase/archaeosine transglycosylase-like family protein	-	2	616-635	428.613	649.448	626	0	0	0.0109824	0.011268
zma-miR395a-3p_L-1	TGAAGTGTTTGGGGGAACTC	GRMZM2G051270_T02	GRMZM2G051270	ATP sulfurylase 1	-	2	398-417	428.613	649.448	408	0	0	0.0109824	0.011268
zma-miR394a-5p	TTGGCATTCTGTCCACCTCC	GRMZM2G064954_T01	GRMZM2G064954	Galactose oxidase/kelch repeat superfamily protein	-	0	1405-1424	2542.12	2907.53	1415	0	0	0.00500706	0.00513763
zma-miR393b-5p_R-1	TCCAAAGGGATCGCATTGATC	GRMZM2G137451_T01	GRMZM2G137451	auxin signaling F-box 2	-	3	1679-1699	275.889	519.558	1690	0	0	0.00600546	0.00616199
zma-miR393b-5p_R-1	TCCAAAGGGATCGCATTGATC	GRMZM2G137451_T02	GRMZM2G137451	auxin signaling F-box 2	-	3	1974-1994	275.889	519.558	1985	0	0	0.00600546	0.00616199
zma-miR393b-5p_R-1	TCCAAAGGGATCGCATTGATC	GRMZM5G848945_T02	GRMZM5G848945	auxin signaling F-box 2	-	1	1738-1757	275.889	519.558	1748	2	2	0.363325	0.380094
zma-miR393a-5p_R-1	TCCAAAGGGATCGCATTGATC	GRMZM2G137451_T01	GRMZM2G137451	auxin signaling F-box 2	-	3	1679-1699	275.889	519.558	1690	0	0	0.00600546	0.00616199
zma-miR393a-5p_R-1	TCCAAAGGGATCGCATTGATC	GRMZM5G848945_T02	GRMZM5G848945	auxin signaling F-box 2	-	1	1738-1757	275.889	519.558	1748	2	2	0.363325	0.380094
zma-miR393a-5p_R-1	TCCAAAGGGATCGCATTGATC	GRMZM2G137451_T02	GRMZM2G137451	auxin signaling F-box 2	-	3	1974-1994	275.889	519.558	1985	0	0	0.00600546	0.00616199
zma-miR390a-5p	AAGCTCAGGAGGGATAGCGCC	GRMZM2G121820_T01	GRMZM2G121820	Leucine-rich repeat (LRR) family protein	-	4	854-874	0	19.983	865		4		0.836563
zma-miR390a-5p	AAGCTCAGGAGGGATAGCGCC	GRMZM5G815009_T02	GRMZM5G815009	Leucine-rich repeat (LRR) family protein	-	4	495-515	0	19.983	506		4		0.836563
zma-miR390a-5p	AAGCTCAGGAGGGATAGCGCC	GRMZM5G815009_T01	GRMZM5G815009	Leucine-rich repeat (LRR) family protein	-	4	495-515	0	19.983	506		4		0.836563
zma-miR390a-3p_R-1	CGCTATCTATCCTGAGCTCC	GRMZM2G010944_T04	GRMZM2G010944	chaperone binding;ATPase activators	-	3	973-993	14.7797	0	984	4		0.784934
zma-miR390a-3p_R-1	CGCTATCTATCCTGAGCTCC	GRMZM2G010944_T03	GRMZM2G010944	chaperone binding;ATPase activators	-	3	438-458	14.7797	0	449	4		0.784934
zma-miR390a-3p_R-1	CGCTATCTATCCTGAGCTCC	GRMZM2G010944_T01	GRMZM2G010944	chaperone binding;ATPase activators	-	3	872-892	14.7797	0	883	4		0.784934
zma-miR390a-3p_R-1	CGCTATCTATCCTGAGCTCC	GRMZM2G010944_T02	GRMZM2G010944	chaperone binding;ATPase activators	-	3	555-575	14.7797	0	566	4		0.784934
zma-miR319a-3p_R+1	TTGGACTGAAGGGTGCTCCCT	GRMZM2G089361_T01	GRMZM2G089361	TEOSINTE BRANCHED 1, cycloidea and PCF transcription factor 2	TCP	1.5	1316-1335	472.952	1198.98	1326	0	0	0.00400766	0.00411222
zma-miR319a-3p_R+1	TTGGACTGAAGGGTGCTCCCT	GRMZM2G412073_T01	GRMZM2G412073	-	-	3.5	231-251	7212.51	7913.27	242	0	0	0.00533997	0.0054792
zma-miR319a-3p_R+1	TTGGACTGAAGGGTGCTCCCT	GRMZM2G020805_T01	GRMZM2G020805	TEOSINTE BRANCHED 1, cycloidea and PCF transcription factor 2	TCP	2	1429-1448	2542.12	2457.91	1439	0	0	0.0146164	0.0149957
zma-miR319a-3p_R+1	TTGGACTGAAGGGTGCTCCCT	GRMZM2G028054_T02	GRMZM2G028054	myb domain protein 65	MYB	2	1692-1712	709.428	579.507	1703	0	0	0.0146164	0.0149957
zma-miR319a-3p_R+1	TTGGACTGAAGGGTGCTCCCT	GRMZM2G028054_T03	GRMZM2G028054	myb domain protein 65	MYB	2	1692-1712	709.428	579.507	1703	0	0	0.0146164	0.0149957
zma-miR319a-3p_R+1	TTGGACTGAAGGGTGCTCCCT	GRMZM2G028054_T01	GRMZM2G028054	myb domain protein 65	MYB	2	1692-1712	709.428	579.507	1703	0	0	0.0146164	0.0149957
zma-miR319a-3p_R+1	TTGGACTGAAGGGTGCTCCCT	GRMZM2G015037_T02	GRMZM2G015037	TCP family transcription factor 4	TCP	3	1594-1613	472.952	929.21	1604	0	0	0.00600546	0.00616199
zma-miR319a-3p_R+1	TTGGACTGAAGGGTGCTCCCT	GRMZM2G015037_T01	GRMZM2G015037	TCP family transcription factor 4	TCP	3	1735-1754	472.952	929.21	1745	0	0	0.00600546	0.00616199
zma-miR319a-3p_R+1	TTGGACTGAAGGGTGCTCCCT	GRMZM2G004090_T01	GRMZM2G004090	myb domain protein 101	MYB	3.5	1000-1020	0	29.9745	1011		2		0.444862
zma-miR2118d	TTCCTGATGCCTCCCATGCCTA	GRMZM2G106216_T04	GRMZM2G106216	-	-	3.5	323-343	29.5595	29.9745	334	2	2	0.670893	0.691822
zma-miR2118d	TTCCTGATGCCTCCCATGCCTA	GRMZM2G106216_T01	GRMZM2G106216	-	-	3.5	415-435	29.5595	29.9745	426	2	2	0.670893	0.691822
zma-miR2118d	TTCCTGATGCCTCCCATGCCTA	GRMZM2G106216_T06	GRMZM2G106216	-	-	3.5	404-424	29.5595	29.9745	415	2	2	0.670893	0.691822
zma-miR2118d	TTCCTGATGCCTCCCATGCCTA	GRMZM2G106216_T05	GRMZM2G106216	-	-	3.5	334-354	29.5595	29.9745	345	2	2	0.670893	0.691822
zma-miR172e	GGAATCTTGATGATGCTGCAT	GRMZM2G076602_T01	GRMZM2G076602	Integrase-type DNA-binding superfamily protein	AP2	3	925-945	1064.14	479.592	936	0	0	0.00600546	0.00616199
zma-miR172e	GGAATCTTGATGATGCTGCAT	GRMZM5G856084_T01	GRMZM5G856084	DNAJ heat shock family protein	-	3.5	818-838	59.119	0	829	4		0.494914
zma-miR172b-5p_L+1	GCAGCACCATCAAGATTCACA	GRMZM2G005980_T01	GRMZM2G005980	PENTATRICOPEPTIDE REPEAT 596	-	3.5	285-304	118.238	0	296	2		0.426322
zma-miR172a_R+1	AGAATCTTGATGATGCTGCAT	GRMZM2G076602_T01	GRMZM2G076602	Integrase-type DNA-binding superfamily protein	AP2	4	925-945	1064.14	479.592	936	0	0	0.00467404	0.00479595
zma-miR171l-3p_L-3	TTGAGCCGCGTCAATATC	GRMZM2G051785_T01	GRMZM2G051785	GRAS family transcription factor	GRAS	1	677-694	0	179.847	685		2		0.908456
zma-miR171l-3p_L-3	TTGAGCCGCGTCAATATC	GRMZM2G110579_T01	GRMZM2G110579	GRAS family transcription factor	GRAS	1	1078-1095	635.529	554.529	1086	2	2	0.895386	0.908456
zma-miR171l-3p_L-3	TTGAGCCGCGTCAATATC	GRMZM2G037792_T01	GRMZM2G037792	GRAS family transcription factor	GRAS	1	1322-1339	315.301	359.694	1330	2	2	0.895386	0.908456
zma-miR171l-3p_L-3	TTGAGCCGCGTCAATATC	GRMZM2G096107_T01	GRMZM2G096107	SIT4 phosphatase-associated family protein	-	3	3242-3259	19.7063	39.966	3250	4	3	0.932079	0.290829
zma-miR171l-3p_L-3	TTGAGCCGCGTCAATATC	GRMZM2G000039_T01	GRMZM2G000039	SIT4 phosphatase-associated family protein	-	2	3303-3320	19.7063	39.966	3311	4	3	0.374735	0.0582391
zma-miR171l-3p_L-3	TTGAGCCGCGTCAATATC	GRMZM5G825321_T01	GRMZM5G825321	GRAS family transcription factor	GRAS	1	507-524	295.595	359.694	515	2	2	0.895386	0.908456
zma-miR171l-3p_L-3	TTGAGCCGCGTCAATATC	GRMZM5G825321_T02	GRMZM5G825321	GRAS family transcription factor	GRAS	1	1460-1477	295.595	359.694	1468	2	2	0.895386	0.908456
zma-miR171d-3p	TGATTGAGCCGTGCCAATATC	GRMZM2G037792_T01	GRMZM2G037792	GRAS family transcription factor	GRAS	1	1322-1342	319.242	1095.07	1333	0	0	0.0215169	0.0220732
zma-miR171d-3p	TGATTGAGCCGTGCCAATATC	GRMZM5G825321_T01	GRMZM5G825321	GRAS family transcription factor	GRAS	1	507-527	334.022	1055.1	518	0	0	0.0215169	0.0220732
zma-miR171d-3p	TGATTGAGCCGTGCCAATATC	GRMZM5G825321_T02	GRMZM5G825321	GRAS family transcription factor	GRAS	1	1460-1480	334.022	1055.1	1471	0	0	0.0215169	0.0220732
zma-miR171d-3p	TGATTGAGCCGTGCCAATATC	GRMZM2G051785_T01	GRMZM2G051785	GRAS family transcription factor	GRAS	1	677-697	118.238	419.643	688	2	0	0.895386	0.0220732
zma-miR171d-3p	TGATTGAGCCGTGCCAATATC	GRMZM2G110579_T01	GRMZM2G110579	GRAS family transcription factor	GRAS	1	1078-1098	709.428	914.223	1089	0	0	0.0215169	0.0220732
zma-miR171c-3p_1ss4CT	TGATTGAGCCGTGCCAATATC	GRMZM2G037792_T01	GRMZM2G037792	GRAS family transcription factor	GRAS	1	1322-1342	319.242	1095.07	1333	0	0	0.0215169	0.0220732
zma-miR171c-3p_1ss4CT	TGATTGAGCCGTGCCAATATC	GRMZM5G825321_T02	GRMZM5G825321	GRAS family transcription factor	GRAS	1	1460-1480	334.022	1055.1	1471	0	0	0.0215169	0.0220732
zma-miR171c-3p_1ss4CT	TGATTGAGCCGTGCCAATATC	GRMZM5G825321_T01	GRMZM5G825321	GRAS family transcription factor	GRAS	1	507-527	334.022	1055.1	518	0	0	0.0215169	0.0220732
zma-miR171c-3p_1ss4CT	TGATTGAGCCGTGCCAATATC	GRMZM2G051785_T01	GRMZM2G051785	GRAS family transcription factor	GRAS	1	677-697	118.238	419.643	688	2	0	0.895386	0.0220732
zma-miR171c-3p_1ss4CT	TGATTGAGCCGTGCCAATATC	GRMZM2G110579_T01	GRMZM2G110579	GRAS family transcription factor	GRAS	1	1078-1098	709.428	914.223	1089	0	0	0.0215169	0.0220732
zma-miR171a-3p_R+1_1ss12CT	TGATTGAGCCGTGCCAATATC	GRMZM2G037792_T01	GRMZM2G037792	GRAS family transcription factor	GRAS	1	1322-1342	319.242	1095.07	1333	0	0	0.0215169	0.0220732
zma-miR171a-3p_R+1_1ss12CT	TGATTGAGCCGTGCCAATATC	GRMZM5G825321_T02	GRMZM5G825321	GRAS family transcription factor	GRAS	1	1460-1480	334.022	1055.1	1471	0	0	0.0215169	0.0220732
zma-miR171a-3p_R+1_1ss12CT	TGATTGAGCCGTGCCAATATC	GRMZM5G825321_T01	GRMZM5G825321	GRAS family transcription factor	GRAS	1	507-527	334.022	1055.1	518	0	0	0.0215169	0.0220732
zma-miR171a-3p_R+1_1ss12CT	TGATTGAGCCGTGCCAATATC	GRMZM2G051785_T01	GRMZM2G051785	GRAS family transcription factor	GRAS	1	677-697	118.238	419.643	688	2	0	0.895386	0.0220732
zma-miR171a-3p_R+1_1ss12CT	TGATTGAGCCGTGCCAATATC	GRMZM2G110579_T01	GRMZM2G110579	GRAS family transcription factor	GRAS	1	1078-1098	709.428	914.223	1089	0	0	0.0215169	0.0220732
zma-miR171a-3p_R+1	TGATTGAGCCGCGCCAATATC	GRMZM2G037792_T01	GRMZM2G037792	GRAS family transcription factor	GRAS	0	1322-1342	319.242	1095.07	1333	0	0	0.0247858	0.0254256
zma-miR171a-3p_R+1	TGATTGAGCCGCGCCAATATC	GRMZM5G825321_T02	GRMZM5G825321	GRAS family transcription factor	GRAS	0	1460-1480	334.022	1055.1	1471	0	0	0.0247858	0.0254256
zma-miR171a-3p_R+1	TGATTGAGCCGCGCCAATATC	GRMZM5G825321_T01	GRMZM5G825321	GRAS family transcription factor	GRAS	0	507-527	334.022	1055.1	518	0	0	0.0247858	0.0254256
zma-miR171a-3p_R+1	TGATTGAGCCGCGCCAATATC	GRMZM2G051785_T01	GRMZM2G051785	GRAS family transcription factor	GRAS	0	677-697	118.238	419.643	688	2	0	0.926081	0.0254256
zma-miR171a-3p_R+1	TGATTGAGCCGCGCCAATATC	GRMZM2G110579_T01	GRMZM2G110579	GRAS family transcription factor	GRAS	0	1078-1098	709.428	914.223	1089	0	0	0.0247858	0.0254256
zma-miR169p-5p	TAGCCAAGGATGACTTGCCGG	GRMZM2G040349_T02	GRMZM2G040349	nuclear factor Y, subunit A3	NF-YA	3.5	1873-1893	206.916	149.873	1884	0	0	0.0159345	0.0163477
zma-miR169p-5p	TAGCCAAGGATGACTTGCCGG	GRMZM2G040349_T01	GRMZM2G040349	nuclear factor Y, subunit A3	NF-YA	3.5	2144-2164	206.916	149.873	2155	0	0	0.0159345	0.0163477
zma-miR169p-5p	TAGCCAAGGATGACTTGCCGG	GRMZM2G037630_T01	GRMZM2G037630	nuclear factor Y, subunit A6	NF-YA	3.5	796-816	59.119	119.898	807	4	0	0.871146	0.0163477
zma-miR169p-5p	TAGCCAAGGATGACTTGCCGG	GRMZM2G000686_T03	GRMZM2G000686	nuclear factor Y, subunit A3	NF-YA	2.5	1837-1857	177.357	187.341	1848	0	0	0.0296688	0.0304326
zma-miR169p-5p	TAGCCAAGGATGACTTGCCGG	GRMZM2G000686_T05	GRMZM2G000686	nuclear factor Y, subunit A6	NF-YA	2.5	1765-1785	177.357	187.341	1776	0	0	0.0296688	0.0304326
zma-miR169p-5p	TAGCCAAGGATGACTTGCCGG	GRMZM2G000686_T08	GRMZM2G000686	nuclear factor Y, subunit A5	NF-YA	2.5	1543-1563	177.357	187.341	1554	0	0	0.0296688	0.0304326
zma-miR169p-5p	TAGCCAAGGATGACTTGCCGG	GRMZM2G000686_T10	GRMZM2G000686	nuclear factor Y, subunit A3	NF-YA	2.5	1560-1580	177.357	187.341	1571	0	0	0.0296688	0.0304326
zma-miR169p-5p	TAGCCAAGGATGACTTGCCGG	GRMZM2G000686_T02	GRMZM2G000686	nuclear factor Y, subunit A3	NF-YA	2.5	1816-1836	177.357	187.341	1827	0	0	0.0296688	0.0304326
zma-miR169p-5p	TAGCCAAGGATGACTTGCCGG	GRMZM2G000686_T06	GRMZM2G000686	nuclear factor Y, subunit A6	NF-YA	2.5	890-910	177.357	187.341	901	0	0	0.0296688	0.0304326
zma-miR169p-5p	TAGCCAAGGATGACTTGCCGG	GRMZM2G000686_T01	GRMZM2G000686	nuclear factor Y, subunit A3	NF-YA	2.5	2120-2140	177.357	187.341	2131	0	0	0.0296688	0.0304326
zma-miR169p-5p	TAGCCAAGGATGACTTGCCGG	GRMZM2G000686_T04	GRMZM2G000686	nuclear factor Y, subunit A3	NF-YA	2.5	962-982	177.357	187.341	973	0	0	0.0296688	0.0304326
zma-miR169o-3p_L-1R+1	GCAGGTCTTCTTGGCTAGCC	GRMZM2G065804_T01	GRMZM2G065804	Polynucleotidyl transferase, ribonuclease H-like superfamily protein	-	4	1057-1075	59.119	0	1066	4		0.962637
zma-miR169o-3p_L-1R+1	GCAGGTCTTCTTGGCTAGCC	GRMZM2G067225_T01	GRMZM2G067225	allene oxide synthase	-	4	1350-1370	59.119	0	1360	4		0.962637
zma-miR169o-3p_L-1R+1	GCAGGTCTTCTTGGCTAGCC	GRMZM2G036092_T01	GRMZM2G036092	basic helix-loop-helix (bHLH) DNA-binding superfamily protein	bHLH	4	433-452	0	19.983	443		4		0.963875
zma-miR169o-3p_L-1R+1	GCAGGTCTTCTTGGCTAGCC	GRMZM2G036092_T02	GRMZM2G036092	-	bHLH	4	547-566	0	19.983	557		4		0.963875
zma-miR169l-5p_R+1	TAGCCAGGGATGATTTGCCTGT	GRMZM2G000686_T06	GRMZM2G000686	nuclear factor Y, subunit A6	NF-YA	4	889-910	177.357	187.341	901	0	0	0.0185655	0.0190462
zma-miR169l-5p_R+1	TAGCCAGGGATGATTTGCCTGT	GRMZM2G000686_T08	GRMZM2G000686	nuclear factor Y, subunit A5	NF-YA	4	1542-1563	177.357	187.341	1554	0	0	0.0185655	0.0190462
zma-miR169l-5p_R+1	TAGCCAGGGATGATTTGCCTGT	GRMZM2G000686_T05	GRMZM2G000686	nuclear factor Y, subunit A6	NF-YA	4	1764-1785	177.357	187.341	1776	0	0	0.0185655	0.0190462
zma-miR169l-5p_R+1	TAGCCAGGGATGATTTGCCTGT	GRMZM2G000686_T01	GRMZM2G000686	nuclear factor Y, subunit A3	NF-YA	4	2119-2140	177.357	187.341	2131	0	0	0.0185655	0.0190462
zma-miR169l-5p_R+1	TAGCCAGGGATGATTTGCCTGT	GRMZM2G000686_T03	GRMZM2G000686	nuclear factor Y, subunit A3	NF-YA	4	1836-1857	177.357	187.341	1848	0	0	0.0185655	0.0190462
zma-miR169l-5p_R+1	TAGCCAGGGATGATTTGCCTGT	GRMZM2G000686_T02	GRMZM2G000686	nuclear factor Y, subunit A3	NF-YA	4	1815-1836	177.357	187.341	1827	0	0	0.0185655	0.0190462
zma-miR169l-5p_R+1	TAGCCAGGGATGATTTGCCTGT	GRMZM2G000686_T04	GRMZM2G000686	nuclear factor Y, subunit A3	NF-YA	4	961-982	177.357	187.341	973	0	0	0.0185655	0.0190462
zma-miR169l-5p_R+1	TAGCCAGGGATGATTTGCCTGT	GRMZM2G000686_T10	GRMZM2G000686	nuclear factor Y, subunit A3	NF-YA	4	1559-1580	177.357	187.341	1571	0	0	0.0185655	0.0190462
zma-miR169i-5p_R-3	TAGCCAAGGATGACTTGC	GRMZM2G083095_T01	GRMZM2G083095	TCP-1/cpn60 chaperonin family protein	-	4	614-632	29.5595	0	623	4		0.949624
zma-miR169i-5p_R-3	TAGCCAAGGATGACTTGC	GRMZM2G083095_T03	GRMZM2G083095	TCP-1/cpn60 chaperonin family protein	-	4	538-556	29.5595	0	547	4		0.949624
zma-miR169i-5p_R-3	TAGCCAAGGATGACTTGC	GRMZM2G040349_T02	GRMZM2G040349	nuclear factor Y, subunit A3	NF-YA	2	1876-1893	206.916	149.873	1884	0	0	0.0432114	0.0443157
zma-miR169i-5p_R-3	TAGCCAAGGATGACTTGC	GRMZM2G040349_T01	GRMZM2G040349	nuclear factor Y, subunit A3	NF-YA	2	2147-2164	206.916	149.873	2155	0	0	0.0432114	0.0443157
zma-miR169i-5p_R-3	TAGCCAAGGATGACTTGC	GRMZM2G037630_T01	GRMZM2G037630	nuclear factor Y, subunit A6	NF-YA	2	799-816	59.119	119.898	807	4	0	0.996429	0.0443157
zma-miR169i-5p_R-3	TAGCCAAGGATGACTTGC	GRMZM2G000686_T01	GRMZM2G000686	nuclear factor Y, subunit A3	NF-YA	2	2123-2140	177.357	187.341	2131	0	0	0.0432114	0.0443157
zma-miR169i-5p_R-3	TAGCCAAGGATGACTTGC	GRMZM2G000686_T04	GRMZM2G000686	nuclear factor Y, subunit A3	NF-YA	2	965-982	177.357	187.341	973	0	0	0.0432114	0.0443157
zma-miR169i-5p_R-3	TAGCCAAGGATGACTTGC	GRMZM2G000686_T02	GRMZM2G000686	nuclear factor Y, subunit A3	NF-YA	2	1819-1836	177.357	187.341	1827	0	0	0.0432114	0.0443157
zma-miR169i-5p_R-3	TAGCCAAGGATGACTTGC	GRMZM2G000686_T03	GRMZM2G000686	nuclear factor Y, subunit A3	NF-YA	2	1840-1857	177.357	187.341	1848	0	0	0.0432114	0.0443157
zma-miR169i-5p_R-3	TAGCCAAGGATGACTTGC	GRMZM2G000686_T08	GRMZM2G000686	nuclear factor Y, subunit A5	NF-YA	2	1546-1563	177.357	187.341	1554	0	0	0.0432114	0.0443157
zma-miR169i-5p_R-3	TAGCCAAGGATGACTTGC	GRMZM2G000686_T10	GRMZM2G000686	nuclear factor Y, subunit A3	NF-YA	2	1563-1580	177.357	187.341	1571	0	0	0.0432114	0.0443157
zma-miR169i-5p_R-3	TAGCCAAGGATGACTTGC	GRMZM2G000686_T05	GRMZM2G000686	nuclear factor Y, subunit A6	NF-YA	2	1768-1785	177.357	187.341	1776	0	0	0.0432114	0.0443157
zma-miR169i-5p_R-3	TAGCCAAGGATGACTTGC	GRMZM2G000686_T06	GRMZM2G000686	nuclear factor Y, subunit A6	NF-YA	2	893-910	177.357	187.341	901	0	0	0.0432114	0.0443157
zma-miR169i-5p_R-3	TAGCCAAGGATGACTTGC	GRMZM2G115424_T03	GRMZM2G115424	alfin-like 7	-	4	533-551	14.7797	29.9745	542	4	3	0.949624	0.317398
zma-miR169i-5p_R-3	TAGCCAAGGATGACTTGC	GRMZM2G115424_T02	GRMZM2G115424	alfin-like 7	-	4	519-537	14.7797	29.9745	528	4	3	0.949624	0.317398
zma-miR169i-3p_R+1_2	GGCAGTCTCCTTGGCTAGT	GRMZM5G870752_T01	GRMZM5G870752	Ribosomal protein L7Ae/L30e/S12e/Gadd45 family protein	-	3.5	819-837	1773.57	1678.57	828	2	2	0.856999	0.872531
zma-miR169i-3p_R+1_2	GGCAGTCTCCTTGGCTAGT	GRMZM2G095921_T01	GRMZM2G095921	-	-	3	2283-2301	206.916	119.898	2292	2	2	0.846713	0.8628
zma-miR169i-3p_R+1_2	GGCAGTCTCCTTGGCTAGT	GRMZM2G116563_T01	GRMZM2G116563	mRNAadenosine methylase	-	3	1173-1190	0	59.949	1181		4		0.902592
zma-miR169i-3p_R+1_2	GGCAGTCTCCTTGGCTAGT	AC196489.3_FGT002	AC196489.3_FGT002	Ribosomal protein L11 family protein	-	3.5	136-153	0	29.9745	144		3		0.263226
zma-miR169i-3p_R+1_2	GGCAGTCTCCTTGGCTAGT	GRMZM2G110509_T02	GRMZM2G110509	GTP binding Elongation factor Tu family protein	-	3	1838-1855	23.6476	5.9949	1846	3	4	0.242488	0.902592
zma-miR169i-3p_R+1_2	GGCAGTCTCCTTGGCTAGT	GRMZM2G097571_T01	GRMZM2G097571	GTP binding Elongation factor Tu family protein	-	3.5	419-438	23.6476	11.9898	429	2	3	0.856999	0.263226
zma-miR169i-3p_R+1_2	GGCAGTCTCCTTGGCTAGT	GRMZM2G110509_T03	GRMZM2G110509	GTP binding Elongation factor Tu family protein	-	3	1598-1615	17.7357	11.9898	1606	3	3	0.242488	0.255144
zma-miR169i-3p_R+1_2	GGCAGTCTCCTTGGCTAGT	GRMZM2G110509_T01	GRMZM2G110509	GTP binding Elongation factor Tu family protein	-	3	1820-1837	11.8238	11.9898	1828	3	3	0.242488	0.255144
zma-miR169i-3p_R+1_1	GGCAGTCTCCTTGGCTAGC	GRMZM2G401561_T01	GRMZM2G401561	pre-mRNA splicing factor-related	-	4	1410-1428	147.797	0	1419	2		0.997707
zma-miR169i-3p_R+1_1	GGCAGTCTCCTTGGCTAGC	GRMZM5G870752_T01	GRMZM5G870752	Ribosomal protein L7Ae/L30e/S12e/Gadd45 family protein	-	3	819-837	1773.57	1678.57	828	2	2	0.917963	0.929237
zma-miR169i-3p_R+1_1	GGCAGTCTCCTTGGCTAGC	GRMZM2G145504_T01	GRMZM2G145504	pentatricopeptide repeat 336	-	4	783-801	59.119	0	792	4		0.99943
zma-miR169i-3p_R+1_1	GGCAGTCTCCTTGGCTAGC	GRMZM2G095921_T01	GRMZM2G095921	-	-	4	2283-2301	206.916	119.898	2292	2	2	0.997707	0.998399
zma-miR169i-3p_R+1_1	GGCAGTCTCCTTGGCTAGC	GRMZM2G468855_T01	GRMZM2G468855	NAD(P)-binding Rossmann-fold superfamily protein	-	4	1214-1231	0	39.966	1223		2		0.998399
zma-miR169i-3p_R+1_1	GGCAGTCTCCTTGGCTAGC	GRMZM2G468855_T02	GRMZM2G468855	NAD(P)-binding Rossmann-fold superfamily protein	-	4	985-1002	0	39.966	994		3		0.615037
zma-miR169i-3p_R+1_1	GGCAGTCTCCTTGGCTAGC	GRMZM2G468855_T03	GRMZM2G468855	NAD(P)-binding Rossmann-fold superfamily protein	-	4	903-920	0	39.966	912		2		0.998399
zma-miR169i-3p_R+1_1	GGCAGTCTCCTTGGCTAGC	GRMZM2G110509_T02	GRMZM2G110509	GTP binding Elongation factor Tu family protein	-	3	1838-1855	23.6476	5.9949	1846	3	4	0.309464	0.955182
zma-miR169i-3p_R+1_1	GGCAGTCTCCTTGGCTAGC	GRMZM2G097571_T01	GRMZM2G097571	GTP binding Elongation factor Tu family protein	-	3	421-438	23.6476	11.9898	429	2	3	0.917963	0.324804
zma-miR169i-3p_R+1_1	GGCAGTCTCCTTGGCTAGC	GRMZM2G110509_T03	GRMZM2G110509	GTP binding Elongation factor Tu family protein	-	3	1598-1615	17.7357	11.9898	1606	3	3	0.309464	0.324804
zma-miR169i-3p_R+1_1	GGCAGTCTCCTTGGCTAGC	GRMZM2G110509_T01	GRMZM2G110509	GTP binding Elongation factor Tu family protein	-	3	1820-1837	11.8238	11.9898	1828	3	3	0.309464	0.324804
zma-miR169f-5p_R-3	TAGCCAAGGATGACTTGC	GRMZM2G083095_T01	GRMZM2G083095	TCP-1/cpn60 chaperonin family protein	-	4	614-632	29.5595	0	623	4		0.949624
zma-miR169f-5p_R-3	TAGCCAAGGATGACTTGC	GRMZM2G083095_T03	GRMZM2G083095	TCP-1/cpn60 chaperonin family protein	-	4	538-556	29.5595	0	547	4		0.949624
zma-miR169f-5p_R-3	TAGCCAAGGATGACTTGC	GRMZM2G040349_T01	GRMZM2G040349	nuclear factor Y, subunit A3	NF-YA	2	2147-2164	206.916	149.873	2155	0	0	0.0432114	0.0443157
zma-miR169f-5p_R-3	TAGCCAAGGATGACTTGC	GRMZM2G040349_T02	GRMZM2G040349	nuclear factor Y, subunit A3	NF-YA	2	1876-1893	206.916	149.873	1884	0	0	0.0432114	0.0443157
zma-miR169f-5p_R-3	TAGCCAAGGATGACTTGC	GRMZM2G037630_T01	GRMZM2G037630	nuclear factor Y, subunit A6	NF-YA	2	799-816	59.119	119.898	807	4	0	0.996429	0.0443157
zma-miR169f-5p_R-3	TAGCCAAGGATGACTTGC	GRMZM2G000686_T05	GRMZM2G000686	nuclear factor Y, subunit A6	NF-YA	2	1768-1785	177.357	187.341	1776	0	0	0.0432114	0.0443157
zma-miR169f-5p_R-3	TAGCCAAGGATGACTTGC	GRMZM2G000686_T01	GRMZM2G000686	nuclear factor Y, subunit A3	NF-YA	2	2123-2140	177.357	187.341	2131	0	0	0.0432114	0.0443157
zma-miR169f-5p_R-3	TAGCCAAGGATGACTTGC	GRMZM2G000686_T06	GRMZM2G000686	nuclear factor Y, subunit A6	NF-YA	2	893-910	177.357	187.341	901	0	0	0.0432114	0.0443157
zma-miR169f-5p_R-3	TAGCCAAGGATGACTTGC	GRMZM2G000686_T10	GRMZM2G000686	nuclear factor Y, subunit A3	NF-YA	2	1563-1580	177.357	187.341	1571	0	0	0.0432114	0.0443157
zma-miR169f-5p_R-3	TAGCCAAGGATGACTTGC	GRMZM2G000686_T03	GRMZM2G000686	nuclear factor Y, subunit A3	NF-YA	2	1840-1857	177.357	187.341	1848	0	0	0.0432114	0.0443157
zma-miR169f-5p_R-3	TAGCCAAGGATGACTTGC	GRMZM2G000686_T04	GRMZM2G000686	nuclear factor Y, subunit A3	NF-YA	2	965-982	177.357	187.341	973	0	0	0.0432114	0.0443157
zma-miR169f-5p_R-3	TAGCCAAGGATGACTTGC	GRMZM2G000686_T02	GRMZM2G000686	nuclear factor Y, subunit A3	NF-YA	2	1819-1836	177.357	187.341	1827	0	0	0.0432114	0.0443157
zma-miR169f-5p_R-3	TAGCCAAGGATGACTTGC	GRMZM2G000686_T08	GRMZM2G000686	nuclear factor Y, subunit A5	NF-YA	2	1546-1563	177.357	187.341	1554	0	0	0.0432114	0.0443157
zma-miR169f-5p_R-3	TAGCCAAGGATGACTTGC	GRMZM2G115424_T02	GRMZM2G115424	alfin-like 7	-	4	519-537	14.7797	29.9745	528	4	3	0.949624	0.317398
zma-miR169f-5p_R-3	TAGCCAAGGATGACTTGC	GRMZM2G115424_T03	GRMZM2G115424	alfin-like 7	-	4	533-551	14.7797	29.9745	542	4	3	0.949624	0.317398
zma-miR169f-5p_R+2	TAGCCAAGGATGACTTGCCTACA	GRMZM2G040349_T02	GRMZM2G040349	nuclear factor Y, subunit A3	NF-YA	3	1872-1893	206.916	149.873	1884	0	0	0.00899465	0.00922872
zma-miR169f-5p_R+2	TAGCCAAGGATGACTTGCCTACA	GRMZM2G040349_T01	GRMZM2G040349	nuclear factor Y, subunit A3	NF-YA	3	2143-2164	206.916	149.873	2155	0	0	0.00899465	0.00922872
zma-miR169f-5p_R+2	TAGCCAAGGATGACTTGCCTACA	GRMZM2G037630_T01	GRMZM2G037630	nuclear factor Y, subunit A6	NF-YA	4	795-816	59.119	119.898	807	4	0	0.25831	0.00240085
zma-miR169c-5p	CAGCCAAGGATGACTTGCCGG	GRMZM2G040349_T02	GRMZM2G040349	nuclear factor Y, subunit A3	NF-YA	3.5	1873-1893	206.916	149.873	1884	0	0	0.0132965	0.0136418
zma-miR169c-5p	CAGCCAAGGATGACTTGCCGG	GRMZM2G040349_T01	GRMZM2G040349	nuclear factor Y, subunit A3	NF-YA	3.5	2144-2164	206.916	149.873	2155	0	0	0.0132965	0.0136418
zma-miR169c-5p	CAGCCAAGGATGACTTGCCGG	GRMZM2G037630_T01	GRMZM2G037630	nuclear factor Y, subunit A6	NF-YA	3.5	796-816	59.119	119.898	807	4	0	0.818693	0.0136418
zma-miR169c-5p	CAGCCAAGGATGACTTGCCGG	GRMZM2G000686_T01	GRMZM2G000686	nuclear factor Y, subunit A3	NF-YA	2.5	2120-2140	177.357	187.341	2131	0	0	0.0264162	0.0270974
zma-miR169c-5p	CAGCCAAGGATGACTTGCCGG	GRMZM2G000686_T10	GRMZM2G000686	nuclear factor Y, subunit A3	NF-YA	2.5	1560-1580	177.357	187.341	1571	0	0	0.0264162	0.0270974
zma-miR169c-5p	CAGCCAAGGATGACTTGCCGG	GRMZM2G000686_T06	GRMZM2G000686	nuclear factor Y, subunit A6	NF-YA	2.5	890-910	177.357	187.341	901	0	0	0.0264162	0.0270974
zma-miR169c-5p	CAGCCAAGGATGACTTGCCGG	GRMZM2G000686_T03	GRMZM2G000686	nuclear factor Y, subunit A3	NF-YA	2.5	1837-1857	177.357	187.341	1848	0	0	0.0264162	0.0270974
zma-miR169c-5p	CAGCCAAGGATGACTTGCCGG	GRMZM2G000686_T04	GRMZM2G000686	nuclear factor Y, subunit A3	NF-YA	2.5	962-982	177.357	187.341	973	0	0	0.0264162	0.0270974
zma-miR169c-5p	CAGCCAAGGATGACTTGCCGG	GRMZM2G000686_T08	GRMZM2G000686	nuclear factor Y, subunit A5	NF-YA	2.5	1543-1563	177.357	187.341	1554	0	0	0.0264162	0.0270974
zma-miR169c-5p	CAGCCAAGGATGACTTGCCGG	GRMZM2G000686_T05	GRMZM2G000686	nuclear factor Y, subunit A6	NF-YA	2.5	1765-1785	177.357	187.341	1776	0	0	0.0264162	0.0270974
zma-miR169c-5p	CAGCCAAGGATGACTTGCCGG	GRMZM2G000686_T02	GRMZM2G000686	nuclear factor Y, subunit A3	NF-YA	2.5	1816-1836	177.357	187.341	1827	0	0	0.0264162	0.0270974
zma-miR169a-5p	CAGCCAAGGATGACTTGCCGA	GRMZM2G040349_T02	GRMZM2G040349	nuclear factor Y, subunit A3	NF-YA	3.5	1873-1893	206.916	149.873	1884	0	0	0.0290192	0.0297664
zma-miR169a-5p	CAGCCAAGGATGACTTGCCGA	GRMZM2G040349_T01	GRMZM2G040349	nuclear factor Y, subunit A3	NF-YA	3.5	2144-2164	206.916	149.873	2155	0	0	0.0290192	0.0297664
zma-miR169a-5p	CAGCCAAGGATGACTTGCCGA	GRMZM2G037630_T01	GRMZM2G037630	nuclear factor Y, subunit A6	NF-YA	3.5	796-816	59.119	119.898	807	4	0	0.976638	0.0297664
zma-miR169a-5p	CAGCCAAGGATGACTTGCCGA	GRMZM2G000686_T04	GRMZM2G000686	nuclear factor Y, subunit A3	NF-YA	3.5	962-982	177.357	187.341	973	0	0	0.0290192	0.0297664
zma-miR169a-5p	CAGCCAAGGATGACTTGCCGA	GRMZM2G000686_T03	GRMZM2G000686	nuclear factor Y, subunit A3	NF-YA	3.5	1837-1857	177.357	187.341	1848	0	0	0.0290192	0.0297664
zma-miR169a-5p	CAGCCAAGGATGACTTGCCGA	GRMZM2G000686_T05	GRMZM2G000686	nuclear factor Y, subunit A6	NF-YA	3.5	1765-1785	177.357	187.341	1776	0	0	0.0290192	0.0297664
zma-miR169a-5p	CAGCCAAGGATGACTTGCCGA	GRMZM2G000686_T06	GRMZM2G000686	nuclear factor Y, subunit A6	NF-YA	3.5	890-910	177.357	187.341	901	0	0	0.0290192	0.0297664
zma-miR169a-5p	CAGCCAAGGATGACTTGCCGA	GRMZM2G000686_T01	GRMZM2G000686	nuclear factor Y, subunit A3	NF-YA	3.5	2120-2140	177.357	187.341	2131	0	0	0.0290192	0.0297664
zma-miR169a-5p	CAGCCAAGGATGACTTGCCGA	GRMZM2G000686_T10	GRMZM2G000686	nuclear factor Y, subunit A3	NF-YA	3.5	1560-1580	177.357	187.341	1571	0	0	0.0290192	0.0297664
zma-miR169a-5p	CAGCCAAGGATGACTTGCCGA	GRMZM2G000686_T02	GRMZM2G000686	nuclear factor Y, subunit A3	NF-YA	3.5	1816-1836	177.357	187.341	1827	0	0	0.0290192	0.0297664
zma-miR169a-5p	CAGCCAAGGATGACTTGCCGA	GRMZM2G000686_T08	GRMZM2G000686	nuclear factor Y, subunit A5	NF-YA	3.5	1543-1563	177.357	187.341	1554	0	0	0.0290192	0.0297664
zma-miR167h-3p_L+1R+1	AGATCATGTTGCAGCTTCACT	GRMZM2G009808_T01	GRMZM2G009808	aconitase 3	-	4	2006-2025	118.238	39.966	2017	2	2	0.385057	0.402482
zma-miR167h-3p_L+1R+1	AGATCATGTTGCAGCTTCACT	GRMZM2G129987_T01	GRMZM2G129987	Chaperone DnaJ-domain superfamily protein	-	3.5	480-499	0	59.949	491		4		0.29179
zma-miR167g-3p_L+1	AGGTCATGCTGTAGTTTCATC	AC233910.1_FGT004	AC233910.1_FGT004	RING/U-box superfamily protein	-	4	643-662	88.6785	29.9745	653	2	4	0.385057	0.453257
zma-miR167a-5p	TGAAGCTGCCAGCATGATCTA	GRMZM2G475882_T01	GRMZM2G475882	auxin response factor 6	-	4	2530-2551	11.8238	23.9796	2541	4	2	0.83353	0.78667
zma-miR167a-5p	TGAAGCTGCCAGCATGATCTA	GRMZM2G078274_T03	GRMZM2G078274	auxin response factor 6	ARF	4	2500-2521	11.8238	23.9796	2511	4	3	0.83353	0.204756
zma-miR167a-5p	TGAAGCTGCCAGCATGATCTA	GRMZM2G475882_T02	GRMZM2G475882	auxin response factor 6	-	4	2648-2669	11.8238	23.9796	2659	4	2	0.83353	0.78667
zma-miR167a-5p	TGAAGCTGCCAGCATGATCTA	GRMZM2G078274_T01	GRMZM2G078274	auxin response factor 6	ARF	4	2500-2521	11.8238	23.9796	2511	4	3	0.83353	0.204756
zma-miR167a-5p	TGAAGCTGCCAGCATGATCTA	GRMZM2G078274_T02	GRMZM2G078274	auxin response factor 8	ARF	4	187-208	11.8238	23.9796	198	4	2	0.83353	0.78667
zma-miR166l-3p	TCGGACCAGGCTTCATTCCTC	GRMZM2G003509_T02	GRMZM2G003509	Homeobox-leucine zipper family protein / lipid-binding START domain-containing protein	HD-ZIP	3	977-997	25.3367	230.518	988	3	2	0.169015	0.733988
zma-miR166l-3p	TCGGACCAGGCTTCATTCCTC	GRMZM2G003509_T01	GRMZM2G003509	Homeobox-leucine zipper family protein / lipid-binding START domain-containing protein	HD-ZIP	3	736-756	25.3367	230.518	747	3	2	0.169015	0.733988
zma-miR166l-3p	TCGGACCAGGCTTCATTCCTC	GRMZM2G123644_T01	GRMZM2G123644	agenet domain-containing protein / bromo-adjacent homology (BAH) domain-containing protein	-	4	545-565	25.3367	188.411	556	2	2	0.703457	0.72402
zma-miR166l-3p	TCGGACCAGGCTTCATTCCTC	GRMZM2G552083_T01	GRMZM2G552083	Homeobox-leucine zipper family protein / lipid-binding START domain-containing protein	-	4	545-565	25.3367	188.411	556	2	0	0.703457	0.0119468
zma-miR166l-3p	TCGGACCAGGCTTCATTCCTC	GRMZM2G336718_T01	GRMZM2G336718	agenet domain-containing protein / bromo-adjacent homology (BAH) domain-containing protein	-	4	135-155	25.3367	188.411	146	2	2	0.703457	0.72402
zma-miR166l-3p	TCGGACCAGGCTTCATTCCTC	GRMZM2G038198_T01	GRMZM2G038198	Homeobox-leucine zipper family protein / lipid-binding START domain-containing protein	-	4	485-505	5819	7554.29	496	0	0	0.0116442	0.0119468
zma-miR166l-3p	TCGGACCAGGCTTCATTCCTC	AC187157.4_FGT005	AC187157.4_FGT005	Homeobox-leucine zipper family protein / lipid-binding START domain-containing protein	-	3	563-583	709.428	899.236	574	0	0	0.0119749	0.012286
zma-miR166j-5p	GGTTTGTTTGTCTGGTTCAAGG	GRMZM2G037698_T02	GRMZM2G037698	MOS4-associated complex 3A	-	3.5	905-925	14.7797	44.9618	916	4	2	0.494914	0.444862
zma-miR166j-5p	GGTTTGTTTGTCTGGTTCAAGG	GRMZM2G037698_T01	GRMZM2G037698	MOS4-associated complex 3A	-	3.5	905-925	14.7797	44.9618	916	4	2	0.494914	0.444862
zma-miR166j-3p	TCGGACCAGGCTTCAATCCCT	GRMZM2G003509_T02	GRMZM2G003509	Homeobox-leucine zipper family protein / lipid-binding START domain-containing protein	HD-ZIP	2.5	978-997	25.3367	230.518	988	3	2	0.142973	0.668295
zma-miR166j-3p	TCGGACCAGGCTTCAATCCCT	GRMZM2G003509_T01	GRMZM2G003509	Homeobox-leucine zipper family protein / lipid-binding START domain-containing protein	HD-ZIP	2.5	737-756	25.3367	230.518	747	3	2	0.142973	0.668295
zma-miR166j-3p	TCGGACCAGGCTTCAATCCCT	GRMZM2G552083_T01	GRMZM2G552083	Homeobox-leucine zipper family protein / lipid-binding START domain-containing protein	-	3.5	546-565	25.3367	188.411	556	2	0	0.670893	0.0109284
zma-miR166j-3p	TCGGACCAGGCTTCAATCCCT	GRMZM2G123644_T01	GRMZM2G123644	agenet domain-containing protein / bromo-adjacent homology (BAH) domain-containing protein	-	3.5	546-565	25.3367	188.411	556	2	2	0.670893	0.691822
zma-miR166j-3p	TCGGACCAGGCTTCAATCCCT	GRMZM2G336718_T01	GRMZM2G336718	agenet domain-containing protein / bromo-adjacent homology (BAH) domain-containing protein	-	3.5	136-155	25.3367	188.411	146	2	2	0.670893	0.691822
zma-miR166j-3p	TCGGACCAGGCTTCAATCCCT	GRMZM2G038198_T01	GRMZM2G038198	Homeobox-leucine zipper family protein / lipid-binding START domain-containing protein	-	3.5	486-505	5819	7554.29	496	0	0	0.0106514	0.0109284
zma-miR166j-3p	TCGGACCAGGCTTCAATCCCT	AC187157.4_FGT005	AC187157.4_FGT005	Homeobox-leucine zipper family protein / lipid-binding START domain-containing protein	-	2.5	564-583	709.428	899.236	574	0	0	0.00998905	0.0102489
zma-miR166a-3p_R+3	TCGGACCAGGCTTCATTCCCCCCA	GRMZM2G003509_T01	GRMZM2G003509	Homeobox-leucine zipper family protein / lipid-binding START domain-containing protein	HD-ZIP	3	733-756	25.3367	230.518	747	3	2	0.0884162	0.484236
zma-miR166a-3p_R+3	TCGGACCAGGCTTCATTCCCCCCA	GRMZM2G003509_T02	GRMZM2G003509	Homeobox-leucine zipper family protein / lipid-binding START domain-containing protein	HD-ZIP	3	974-997	25.3367	230.518	988	3	2	0.0884162	0.484236
zma-miR166a-3p_R+3	TCGGACCAGGCTTCATTCCCCCCA	GRMZM2G123644_T01	GRMZM2G123644	agenet domain-containing protein / bromo-adjacent homology (BAH) domain-containing protein	-	4	542-565	25.3367	188.411	556	2	2	0.703457	0.72402
zma-miR166a-3p_R+3	TCGGACCAGGCTTCATTCCCCCCA	GRMZM2G336718_T01	GRMZM2G336718	agenet domain-containing protein / bromo-adjacent homology (BAH) domain-containing protein	-	4	132-155	25.3367	188.411	146	2	2	0.703457	0.72402
zma-miR166a-3p_R+3	TCGGACCAGGCTTCATTCCCCCCA	GRMZM2G552083_T01	GRMZM2G552083	Homeobox-leucine zipper family protein / lipid-binding START domain-containing protein	-	4	542-565	25.3367	188.411	556	2	0	0.703457	0.0119468
zma-miR166a-3p_R+3	TCGGACCAGGCTTCATTCCCCCCA	GRMZM2G038198_T01	GRMZM2G038198	Homeobox-leucine zipper family protein / lipid-binding START domain-containing protein	-	4	482-505	5819	7554.29	496	0	0	0.0116442	0.0119468
zma-miR166a-3p_R+3	TCGGACCAGGCTTCATTCCCCCCA	AC187157.4_FGT005	AC187157.4_FGT005	Homeobox-leucine zipper family protein / lipid-binding START domain-containing protein	-	4	560-583	709.428	899.236	574	0	0	0.0116442	0.0119468
zma-miR166a-3p	TCGGACCAGGCTTCATTCCCC	GRMZM2G003509_T02	GRMZM2G003509	Homeobox-leucine zipper family protein / lipid-binding START domain-containing protein	HD-ZIP	3	977-997	25.3367	230.518	988	3	2	0.169015	0.733988
zma-miR166a-3p	TCGGACCAGGCTTCATTCCCC	GRMZM2G003509_T01	GRMZM2G003509	Homeobox-leucine zipper family protein / lipid-binding START domain-containing protein	HD-ZIP	3	736-756	25.3367	230.518	747	3	2	0.169015	0.733988
zma-miR166a-3p	TCGGACCAGGCTTCATTCCCC	GRMZM2G336718_T01	GRMZM2G336718	agenet domain-containing protein / bromo-adjacent homology (BAH) domain-containing protein	-	4	135-155	25.3367	188.411	146	2	2	0.887861	0.901468
zma-miR166a-3p	TCGGACCAGGCTTCATTCCCC	GRMZM2G123644_T01	GRMZM2G123644	agenet domain-containing protein / bromo-adjacent homology (BAH) domain-containing protein	-	4	545-565	25.3367	188.411	556	2	2	0.887861	0.901468
zma-miR166a-3p	TCGGACCAGGCTTCATTCCCC	GRMZM2G552083_T01	GRMZM2G552083	Homeobox-leucine zipper family protein / lipid-binding START domain-containing protein	-	4	545-565	25.3367	188.411	556	2	0	0.887861	0.0214013
zma-miR166a-3p	TCGGACCAGGCTTCATTCCCC	GRMZM2G038198_T01	GRMZM2G038198	Homeobox-leucine zipper family protein / lipid-binding START domain-containing protein	-	4	485-505	5819	7554.29	496	0	0	0.0208618	0.0214013
zma-miR166a-3p	TCGGACCAGGCTTCATTCCCC	AC187157.4_FGT005	AC187157.4_FGT005	Homeobox-leucine zipper family protein / lipid-binding START domain-containing protein	-	3	563-583	709.428	899.236	574	0	0	0.0119749	0.012286
zma-miR164h-5p_R-3	TGGAGAAGCAGGGCACGT	GRMZM2G010740_T01	GRMZM2G010740	Zinc finger (C3HC4-type RING finger) family protein	-	4	1080-1097	118.238	0	1088	1		0.160873
zma-miR164h-5p_R-3	TGGAGAAGCAGGGCACGT	GRMZM2G020291_T01	GRMZM2G020291	SPA (suppressor of phyA-105) protein family	-	4	3497-3513	0	119.898	3504		2		1
zma-miR164h-5p_R-3	TGGAGAAGCAGGGCACGT	GRMZM2G054765_T01	GRMZM2G054765	DNA polymerase V family	-	3.5	129-145	0	59.949	136		4		0.999873
zma-miR164h-5p_R-3	TGGAGAAGCAGGGCACGT	GRMZM2G016655_T01	GRMZM2G016655	catalytics	-	3.5	99-116	0	59.949	107		4		0.999873
zma-miR164h-5p_R-3	TGGAGAAGCAGGGCACGT	GRMZM2G021706_T01	GRMZM2G021706	Nodulin MtN3 family protein	-	4	1086-1104	118.238	59.949	1094	2	4	1	1
zma-miR164h-5p_R-3	TGGAGAAGCAGGGCACGT	GRMZM2G063522_T01	GRMZM2G063522	NAC domain containing protein 1	NAC	1	898-915	9931.99	12169.7	906	0	0	0.00866296	0.00888844
zma-miR164h-5p_R-3	TGGAGAAGCAGGGCACGT	GRMZM2G146380_T01	GRMZM2G146380	NAC domain containing protein 46	NAC	2	450-467	472.952	419.643	458	0	0	0.0073351	0.00752615
zma-miR164h-5p_R-3	TGGAGAAGCAGGGCACGT	GRMZM2G140893_T02	GRMZM2G140893	S-adenosyl-L-methionine-dependent methyltransferases superfamily protein	-	4	392-409	0	19.983	400		4		1
zma-miR164h-5p_R-3	TGGAGAAGCAGGGCACGT	GRMZM2G140893_T01	GRMZM2G140893	S-adenosyl-L-methionine-dependent methyltransferases superfamily protein	-	4	392-409	0	19.983	400		4		1
zma-miR164h-5p_R-3	TGGAGAAGCAGGGCACGT	GRMZM2G031022_T04	GRMZM2G031022	-	-	3.5	442-459	0	11.9898	450		4		0.999873
zma-miR164h-5p_R-3	TGGAGAAGCAGGGCACGT	GRMZM2G031022_T02	GRMZM2G031022	-	-	3.5	466-483	0	11.9898	474		4		0.999873
zma-miR164h-5p_R-3	TGGAGAAGCAGGGCACGT	GRMZM2G031022_T03	GRMZM2G031022	-	-	3.5	466-483	0	11.9898	474		4		0.999873
zma-miR164h-5p_R-3	TGGAGAAGCAGGGCACGT	GRMZM2G031022_T01	GRMZM2G031022	-	-	3.5	520-537	0	11.9898	528		4		0.999873
zma-miR164h-5p_R-3	TGGAGAAGCAGGGCACGT	GRMZM2G031022_T05	GRMZM2G031022	-	-	3.5	514-531	0	11.9898	522		4		0.999873
zma-miR164h-5p_R-3	TGGAGAAGCAGGGCACGT	GRMZM2G009892_T01	GRMZM2G009892	NAC domain containing protein 100	NAC	2.5	974-991	1694.74	2477.89	982	0	0	0.0132965	0.0136418
zma-miR164h-5p_R-3	TGGAGAAGCAGGGCACGT	GRMZM2G009892_T03	GRMZM2G009892	NAC domain containing protein 100	NAC	2.5	984-1001	1694.74	2477.89	992	0	0	0.0132965	0.0136418
zma-miR164h-5p_R-3	TGGAGAAGCAGGGCACGT	GRMZM2G009892_T02	GRMZM2G009892	NAC domain containing protein 100	NAC	2.5	974-991	1694.74	2477.89	982	0	0	0.0132965	0.0136418
zma-miR164h-5p_R-3	TGGAGAAGCAGGGCACGT	GRMZM2G177373_T02	GRMZM2G177373	UDP-XYL synthase 6	-	3.5	913-930	0	7.49363	921		4		0.999873
zma-miR164h-5p_R-3	TGGAGAAGCAGGGCACGT	GRMZM2G020982_T01	GRMZM2G020982	Ankyrin repeat family protein	-	4	1485-1503	118.238	119.898	1494	2	2	1	1
zma-miR164f-5p_R-1	TGGAGAAGCAGGGCACGTGC	GRMZM2G054765_T01	GRMZM2G054765	DNA polymerase V family	-	3.5	127-145	0	59.949	136		4		0.873826
zma-miR164f-5p_R-1	TGGAGAAGCAGGGCACGTGC	GRMZM2G063522_T01	GRMZM2G063522	NAC domain containing protein 1	NAC	1	896-915	9931.99	12169.7	906	0	0	0.0043409	0.00445414
zma-miR164f-5p_R-1	TGGAGAAGCAGGGCACGTGC	GRMZM2G146380_T01	GRMZM2G146380	NAC domain containing protein 46	NAC	3	448-467	472.952	419.643	458	0	0	0.00600546	0.00616199
zma-miR164f-5p_R-1	TGGAGAAGCAGGGCACGTGC	GRMZM2G009892_T03	GRMZM2G009892	NAC domain containing protein 100	NAC	3.5	982-1001	1694.74	2477.89	992	0	0	0.0159345	0.0163477
zma-miR164f-5p_R-1	TGGAGAAGCAGGGCACGTGC	GRMZM2G009892_T01	GRMZM2G009892	NAC domain containing protein 100	NAC	3.5	972-991	1694.74	2477.89	982	0	0	0.0159345	0.0163477
zma-miR164f-5p_R-1	TGGAGAAGCAGGGCACGTGC	GRMZM2G009892_T02	GRMZM2G009892	NAC domain containing protein 100	NAC	3.5	972-991	1694.74	2477.89	982	0	0	0.0159345	0.0163477
zma-miR164e-5p	TGGAGAAGCAGGACACGTGAG	GRMZM2G063322_T01	GRMZM2G063322	Small nuclear ribonucleoprotein family protein	-	4	761-781	59.119	0	772	4		0.697385
zma-miR164e-5p	TGGAGAAGCAGGACACGTGAG	GRMZM2G146380_T01	GRMZM2G146380	NAC domain containing protein 46	NAC	3	447-467	472.952	419.643	458	0	0	0.00300725	0.00308575
zma-miR164e-5p	TGGAGAAGCAGGACACGTGAG	GRMZM2G009892_T01	GRMZM2G009892	NAC domain containing protein 100	NAC	3.5	971-991	1694.74	2477.89	982	0	0	0.0185655	0.0190462
zma-miR164e-5p	TGGAGAAGCAGGACACGTGAG	GRMZM2G009892_T03	GRMZM2G009892	NAC domain containing protein 100	NAC	3.5	981-1001	1694.74	2477.89	992	0	0	0.0185655	0.0190462
zma-miR164e-5p	TGGAGAAGCAGGACACGTGAG	GRMZM2G009892_T02	GRMZM2G009892	NAC domain containing protein 100	NAC	3.5	971-991	1694.74	2477.89	982	0	0	0.0185655	0.0190462
zma-miR164d-3p_R+1	CACGTGGTCTCCTTCTCCATC	GRMZM2G158277_T03	GRMZM2G158277	non-intrinsic ABC protein 4	-	4	643-663	78.8253	59.949	654	2	2	0.767456	0.78667
zma-miR164d-3p_R+1	CACGTGGTCTCCTTCTCCATC	GRMZM2G158277_T02	GRMZM2G158277	non-intrinsic ABC protein 4	-	4	918-938	78.8253	59.949	929	2	2	0.767456	0.78667
zma-miR164d-3p_R+1	CACGTGGTCTCCTTCTCCATC	GRMZM2G158277_T01	GRMZM2G158277	non-intrinsic ABC protein 4	-	4	953-973	78.8253	59.949	964	2	2	0.767456	0.78667
zma-miR164d-3p_R+1	CACGTGGTCTCCTTCTCCATC	GRMZM2G019500_T02	GRMZM2G019500	Clathrin light chain protein	-	4	87-106	73.8987	89.9236	98	3	2	0.194265	0.78667
zma-miR164c-3p_1ss15CT	CATGTGCCCTTCTTTTCCATC	GRMZM2G012584_T01	GRMZM2G012584	IQ-domain 2	-	4	645-665	0	8.56415	656		4		0.701072
zma-miR164c-3p_1ss15CT	CATGTGCCCTTCTTTTCCATC	GRMZM2G012584_T02	GRMZM2G012584	IQ-domain 2	-	4	516-536	0	8.56415	527		4		0.701072
zma-miR164a-5p_R-1_1ss17GA	TGGAGAAGCAGGGCACATGC	GRMZM2G063522_T01	GRMZM2G063522	NAC domain containing protein 1	NAC	1	896-915	9931.99	12169.7	906	0	0	0.0043409	0.00445414
zma-miR164a-5p_R-1_1ss17GA	TGGAGAAGCAGGGCACATGC	GRMZM2G146380_T01	GRMZM2G146380	NAC domain containing protein 46	NAC	4	448-467	472.952	419.643	458	0	0	0.0208618	0.0214013
zma-miR164a-5p	TGGAGAAGCAGGGCACGTGCA	GRMZM2G063522_T01	GRMZM2G063522	NAC domain containing protein 1	NAC	2	895-915	9931.99	12169.7	906	0	0	0.0036743	0.00377018
zma-miR164a-5p	TGGAGAAGCAGGGCACGTGCA	GRMZM2G146380_T01	GRMZM2G146380	NAC domain containing protein 46	NAC	4	447-467	472.952	419.643	458	0	0	0.0162638	0.0166854
zma-miR162-3p_R+1	TCGATAAACCTCTGCATCCAG	GRMZM2G040762_T01	GRMZM2G040762	dicer-like 1	-	2	1460-1481	236.476	779.337	1471	2	2	0.317529	0.33277
zma-miR160f-5p_1ss21GA	TGCCTGGCTCCCTGTATGCCA	GRMZM2G159399_T01	GRMZM2G159399	auxin response factor 16	ARF	1	1785-1805	52379.4	66723.3	1796	0	0	0.00866296	0.00888844
zma-miR160f-5p_1ss21GA	TGCCTGGCTCCCTGTATGCCA	GRMZM2G005284_T01	GRMZM2G005284	auxin response factor 16	ARF	1	1407-1427	177.357	119.898	1418	1	0	0.00967617	0.00888844
zma-miR160a-5p	TGCCTGGCTCCCTGTATGCCA	GRMZM2G159399_T01	GRMZM2G159399	auxin response factor 16	ARF	1	1785-1805	52379.4	66723.3	1796	0	0	0.00866296	0.00888844
zma-miR160a-5p	TGCCTGGCTCCCTGTATGCCA	GRMZM2G005284_T01	GRMZM2G005284	auxin response factor 16	ARF	1	1407-1427	177.357	119.898	1418	1	0	0.00967617	0.00888844
zma-miR159h-3p	TTTGGAGTGAAGGGAGCTCTG	GRMZM2G041312_T03	GRMZM2G041312	homolog of yeast sucrose nonfermenting 4	-	3	214-234	0	119.898	225		0		0.00308575
zma-miR159h-3p	TTTGGAGTGAAGGGAGCTCTG	GRMZM2G004090_T01	GRMZM2G004090	myb domain protein 101	MYB	3.5	1001-1021	118.238	209.822	1012	2	0	0.426322	0.0054792
zma-miR159h-3p	TTTGGAGTGAAGGGAGCTCTG	GRMZM2G028054_T02	GRMZM2G028054	myb domain protein 65	MYB	4	1693-1713	177.357	239.796	1704	2	2	0.817643	0.835097
zma-miR159h-3p	TTTGGAGTGAAGGGAGCTCTG	GRMZM2G028054_T03	GRMZM2G028054	myb domain protein 65	MYB	4	1693-1713	177.357	239.796	1704	2	2	0.817643	0.835097
zma-miR159h-3p	TTTGGAGTGAAGGGAGCTCTG	GRMZM2G028054_T01	GRMZM2G028054	myb domain protein 65	MYB	4	1693-1713	177.357	239.796	1704	2	2	0.817643	0.835097
zma-miR159e-3p_L-1R-1_1ss6TC	TTGGCTTGAAGGGAGCTCC	GRMZM2G127720_T01	GRMZM2G127720	-	-	4	33-51	59.119	0	42	4		0.908424
zma-miR159e-3p_L-1R-1_1ss6TC	TTGGCTTGAAGGGAGCTCC	GRMZM2G028054_T03	GRMZM2G028054	myb domain protein 65	MYB	4	1694-1712	709.428	579.507	1703	0	0	0.0185655	0.0190462
zma-miR159e-3p_L-1R-1_1ss6TC	TTGGCTTGAAGGGAGCTCC	GRMZM2G028054_T01	GRMZM2G028054	myb domain protein 65	MYB	4	1694-1712	709.428	579.507	1703	0	0	0.0185655	0.0190462
zma-miR159e-3p_L-1R-1_1ss6TC	TTGGCTTGAAGGGAGCTCC	GRMZM2G028054_T02	GRMZM2G028054	myb domain protein 65	MYB	4	1694-1712	709.428	579.507	1703	0	0	0.0185655	0.0190462
zma-miR159e-3p_L-1R-1_1ss6TC	TTGGCTTGAAGGGAGCTCC	AC217264.3_FGT005	AC217264.3_FGT005	myb domain protein 101	-	2	906-924	0	59.949	915		4		0.850069
zma-miR159e-3p_L-1R-1_1ss6TC	TTGGCTTGAAGGGAGCTCC	GRMZM2G070523_T02	GRMZM2G070523	myb domain protein 101	MYB	2	1045-1063	19.7063	0	1054	4		0.847154
zma-miR159e-3p_L-1R-1_1ss6TC	TTGGCTTGAAGGGAGCTCC	GRMZM2G070523_T03	GRMZM2G070523	myb domain protein 101	MYB	2	993-1011	19.7063	0	1002	4		0.847154
zma-miR159e-3p_L-1R-1_1ss6TC	TTGGCTTGAAGGGAGCTCC	GRMZM2G070523_T01	GRMZM2G070523	myb domain protein 101	MYB	2	1096-1114	19.7063	0	1105	4		0.847154
zma-miR159e-3p_L-1R-1_1ss6TC	TTGGCTTGAAGGGAGCTCC	GRMZM2G004090_T01	GRMZM2G004090	myb domain protein 101	MYB	4	1002-1020	0	29.9745	1011		2		0.872531
zma-miR159e-3p_L-1R-1_1ss6TC	TTGGCTTGAAGGGAGCTCC	GRMZM2G016671_T03	GRMZM2G016671	Protein kinase superfamily protein	-	3	1500-1519	11.8238	11.9898	1509	4	4	0.853541	0.856398
zma-miR159e-3p_L-1R-1_1ss6TC	TTGGCTTGAAGGGAGCTCC	GRMZM2G016671_T06	GRMZM2G016671	Protein kinase superfamily protein	-	3	1506-1525	11.8238	11.9898	1515	4	4	0.853541	0.856398
zma-miR159e-3p_L-1R-1_1ss6TC	TTGGCTTGAAGGGAGCTCC	GRMZM2G016671_T01	GRMZM2G016671	Protein kinase superfamily protein	-	3	3036-3055	11.8238	11.9898	3045	4	4	0.853541	0.856398
zma-miR159e-3p_L-1R-1_1ss6TC	TTGGCTTGAAGGGAGCTCC	GRMZM2G016671_T05	GRMZM2G016671	Protein kinase superfamily protein	-	3	8044-8063	11.8238	11.9898	8053	4	4	0.853541	0.856398
zma-miR159e-3p_L-1R-1_1ss6TC	TTGGCTTGAAGGGAGCTCC	GRMZM2G016671_T04	GRMZM2G016671	Protein kinase superfamily protein	-	3	943-962	11.8238	11.9898	952	4	4	0.853541	0.856398
zma-miR159c-5p_L-1R-1	AGCTCCCTTCGATCCAATC	GRMZM2G107595_T01	GRMZM2G107595	CCT motif family protein	-	4	310-327	0	23.9796	318		2		0.97898
zma-miR159c-5p_L-1R-1	AGCTCCCTTCGATCCAATC	GRMZM2G076415_T01	GRMZM2G076415	-	-	4	1640-1657	0	6.661	1649		4		0.989201
zma-miR159c-5p_L-1R-1	AGCTCCCTTCGATCCAATC	GRMZM2G076415_T04	GRMZM2G076415	-	-	4	1989-2006	0	6.661	1998		4		0.989201
zma-miR159c-5p_L-1R-1	AGCTCCCTTCGATCCAATC	GRMZM2G076415_T06	GRMZM2G076415	-	-	4	1989-2006	0	6.661	1998		4		0.989201
zma-miR159c-5p_L-1R-1	AGCTCCCTTCGATCCAATC	GRMZM2G076415_T02	GRMZM2G076415	-	-	4	2314-2331	0	6.661	2323		4		0.989201
zma-miR159c-5p_L-1R-1	AGCTCCCTTCGATCCAATC	GRMZM2G076415_T03	GRMZM2G076415	-	-	4	2336-2353	0	6.661	2345		4		0.989201
zma-miR159c-5p_L-1R-1	AGCTCCCTTCGATCCAATC	GRMZM2G076415_T05	GRMZM2G076415	-	-	4	2011-2028	0	6.661	2020		4		0.989201
zma-miR159c-3p_L-1R-1	TTGGATTGAAGGGAGCTCC	GRMZM2G089361_T01	GRMZM2G089361	TEOSINTE BRANCHED 1, cycloidea and PCF transcription factor 2	TCP	3.5	1317-1335	472.952	1198.98	1326	0	0	0.0132965	0.0136418
zma-miR159c-3p_L-1R-1	TTGGATTGAAGGGAGCTCC	GRMZM2G020805_T01	GRMZM2G020805	TEOSINTE BRANCHED 1, cycloidea and PCF transcription factor 2	TCP	3.5	1430-1448	2542.12	2457.91	1439	0	0	0.0132965	0.0136418
zma-miR159c-3p_L-1R-1	TTGGATTGAAGGGAGCTCC	GRMZM2G113073_T01	GRMZM2G113073	Rho GTPase activating protein with PAK-box/P21-Rho-binding domain	-	3	122-140	177.357	59.949	131	2	4	0.464818	0.539887
zma-miR159c-3p_L-1R-1	TTGGATTGAAGGGAGCTCC	GRMZM2G127720_T01	GRMZM2G127720	-	-	2	33-51	59.119	0	42	4		0.985393
zma-miR159c-3p_L-1R-1	TTGGATTGAAGGGAGCTCC	GRMZM2G028054_T01	GRMZM2G028054	myb domain protein 65	MYB	2	1694-1712	709.428	579.507	1703	0	0	0.0325868	0.0334244
zma-miR159c-3p_L-1R-1	TTGGATTGAAGGGAGCTCC	GRMZM2G028054_T02	GRMZM2G028054	myb domain protein 65	MYB	2	1694-1712	709.428	579.507	1703	0	0	0.0325868	0.0334244
zma-miR159c-3p_L-1R-1	TTGGATTGAAGGGAGCTCC	GRMZM2G028054_T03	GRMZM2G028054	myb domain protein 65	MYB	2	1694-1712	709.428	579.507	1703	0	0	0.0325868	0.0334244
zma-miR159c-3p_L-1R-1	TTGGATTGAAGGGAGCTCC	GRMZM2G015037_T02	GRMZM2G015037	TCP family transcription factor 4	TCP	4	1595-1613	472.952	929.21	1604	0	0	0.0116442	0.0119468
zma-miR159c-3p_L-1R-1	TTGGATTGAAGGGAGCTCC	GRMZM2G015037_T01	GRMZM2G015037	TCP family transcription factor 4	TCP	4	1736-1754	472.952	929.21	1745	0	0	0.0116442	0.0119468
zma-miR159c-3p_L-1R-1	TTGGATTGAAGGGAGCTCC	AC217264.3_FGT005	AC217264.3_FGT005	myb domain protein 101	-	2	906-924	0	59.949	915		4		0.986012
zma-miR159c-3p_L-1R-1	TTGGATTGAAGGGAGCTCC	GRMZM2G070523_T01	GRMZM2G070523	myb domain protein 101	MYB	2	1096-1114	19.7063	0	1105	4		0.985393
zma-miR159c-3p_L-1R-1	TTGGATTGAAGGGAGCTCC	GRMZM2G070523_T02	GRMZM2G070523	myb domain protein 101	MYB	2	1045-1063	19.7063	0	1054	4		0.985393
zma-miR159c-3p_L-1R-1	TTGGATTGAAGGGAGCTCC	GRMZM2G070523_T03	GRMZM2G070523	myb domain protein 101	MYB	2	993-1011	19.7063	0	1002	4		0.985393
zma-miR159c-3p_L-1R-1	TTGGATTGAAGGGAGCTCC	GRMZM2G004090_T01	GRMZM2G004090	myb domain protein 101	MYB	2	1002-1020	0	29.9745	1011		2		0.973789
zma-miR159a-3p	TTTGGATTGAAGGGAGCTCTG	AC217264.3_FGT005	AC217264.3_FGT005	myb domain protein 101	-	4	905-925	650.309	239.796	916	0	0	0.0116442	0.0119468
zma-miR159a-3p	TTTGGATTGAAGGGAGCTCTG	GRMZM2G070523_T02	GRMZM2G070523	myb domain protein 101	MYB	4	1044-1064	19.7063	0	1055	4		0.775554
zma-miR159a-3p	TTTGGATTGAAGGGAGCTCTG	GRMZM2G070523_T01	GRMZM2G070523	myb domain protein 101	MYB	4	1095-1115	19.7063	0	1106	4		0.775554
zma-miR159a-3p	TTTGGATTGAAGGGAGCTCTG	GRMZM2G070523_T03	GRMZM2G070523	myb domain protein 101	MYB	4	992-1012	19.7063	0	1003	4		0.775554
zma-miR159a-3p	TTTGGATTGAAGGGAGCTCTG	GRMZM2G004090_T01	GRMZM2G004090	myb domain protein 101	MYB	2.5	1001-1021	118.238	209.822	1012	2	0	0.29341	0.00342803
zma-miR159a-3p	TTTGGATTGAAGGGAGCTCTG	GRMZM2G028054_T01	GRMZM2G028054	myb domain protein 65	MYB	3	1693-1713	177.357	239.796	1704	2	2	0.846713	0.8628
zma-miR159a-3p	TTTGGATTGAAGGGAGCTCTG	GRMZM2G028054_T02	GRMZM2G028054	myb domain protein 65	MYB	3	1693-1713	177.357	239.796	1704	2	2	0.846713	0.8628
zma-miR159a-3p	TTTGGATTGAAGGGAGCTCTG	GRMZM2G028054_T03	GRMZM2G028054	myb domain protein 65	MYB	3	1693-1713	177.357	239.796	1704	2	2	0.846713	0.8628
zma-miR156k-5p_L+1	TTGACAGAAGAGAGCGAGCAC	GRMZM2G061734_T01	GRMZM2G061734	Squamosa promoter-binding protein-like (SBP domain) transcription factor family protein	SBP	2	1567-1587	384.273	89.9236	1578	2	2	0.783061	0.801801
zma-miR156k-5p_L+1	TTGACAGAAGAGAGCGAGCAC	GRMZM5G806833_T01	GRMZM5G806833	-	-	2	591-611	384.273	89.9236	602	2	2	0.783061	0.801801
zma-miR156k-5p_L+1	TTGACAGAAGAGAGCGAGCAC	GRMZM2G421604_T01	GRMZM2G421604	Major facilitator superfamily protein	-	4	1461-1482	29.5595	0	1472	2		0.767456
zma-miR156k-5p_L+1	TTGACAGAAGAGAGCGAGCAC	GRMZM2G148467_T02	GRMZM2G148467	-	SBP	2	984-1004	29.5595	0	995	4		0.847154
zma-miR156k-5p_L+1	TTGACAGAAGAGAGCGAGCAC	GRMZM2G421604_T04	GRMZM2G421604	Major facilitator superfamily protein	-	4	2138-2159	29.5595	0	2149	2		0.767456
zma-miR156k-5p_L+1	TTGACAGAAGAGAGCGAGCAC	GRMZM2G421604_T03	GRMZM2G421604	Major facilitator superfamily protein	-	4	1969-1990	29.5595	0	1980	2		0.767456
zma-miR156k-5p_L+1	TTGACAGAAGAGAGCGAGCAC	GRMZM2G148467_T01	GRMZM2G148467	squamosa promoter binding protein-like 10	SBP	2	836-856	29.5595	0	847	4		0.847154
zma-miR156k-5p_L+1	TTGACAGAAGAGAGCGAGCAC	GRMZM2G421604_T02	GRMZM2G421604	Major facilitator superfamily protein	-	4	1576-1597	29.5595	0	1587	2		0.767456
zma-miR156j-5p_R-1	TGACAGAAGAGAGAGAGCAC	GRMZM2G084819_T02	GRMZM2G084819	Zinc finger, C3HC4 type (RING finger) family protein	-	4	10949-10968	59.119	0	10959	4		0.972288
zma-miR156j-5p_R-1	TGACAGAAGAGAGAGAGCAC	GRMZM2G061734_T01	GRMZM2G061734	Squamosa promoter-binding protein-like (SBP domain) transcription factor family protein	SBP	0	1567-1586	1684.89	1738.52	1577	0	0	0.0441715	0.0452998
zma-miR156j-5p_R-1	TGACAGAAGAGAGAGAGCAC	GRMZM5G806833_T01	GRMZM5G806833	-	-	0	591-610	1744.01	1858.42	601	0	0	0.0441715	0.0452998
zma-miR156j-5p_R-1	TGACAGAAGAGAGAGAGCAC	GRMZM2G148467_T02	GRMZM2G148467	-	SBP	0	984-1003	29.5595	119.898	994	4	0	0.996858	0.0452998
zma-miR156j-5p_R-1	TGACAGAAGAGAGAGAGCAC	GRMZM2G148467_T01	GRMZM2G148467	squamosa promoter binding protein-like 10	SBP	0	836-855	29.5595	119.898	846	4	0	0.996858	0.0452998
zma-miR156j-5p_R-1	TGACAGAAGAGAGAGAGCAC	GRMZM5G878561_T01	GRMZM5G878561	Squamosa promoter-binding protein-like (SBP domain) transcription factor family protein	SBP	0	2340-2359	59.119	59.949	2350	4	4	0.996858	0.997039
zma-miR156j-5p_R-1	TGACAGAAGAGAGAGAGCAC	GRMZM2G156621_T01	GRMZM2G156621	squamosa promoter binding protein-like 10	SBP	1	859-878	29.5595	29.9745	869	4	4	0.670414	0.674144
zma-miR156j-5p_R-1	TGACAGAAGAGAGAGAGCAC	GRMZM2G126827_T01	GRMZM2G126827	squamosa promoter binding protein-like 10	SBP	1	927-946	29.5595	29.9745	937	4	4	0.670414	0.674144
zma-miR156h-3p	GCTCACTGCTCTTTCTGTCATC	GRMZM2G463032_T01	GRMZM2G463032	FTSH protease 4	-	4	3601-3621	236.476	0	3613	2		0.517772
zma-miR156h-3p	GCTCACTGCTCTTTCTGTCATC	GRMZM2G096764_T02	GRMZM2G096764	FTSH protease 4	-	4	1966-1986	29.5595	0	1978	4		0.591993
zma-miR156h-3p	GCTCACTGCTCTTTCTGTCATC	GRMZM2G096764_T01	GRMZM2G096764	FTSH protease 4	-	4	2013-2033	29.5595	0	2025	4		0.591993
zma-miR156a-5p_L-1	GACAGAAGAGAGTGAGCAC	GRMZM2G406119_T01	GRMZM2G406119	Late embryogenesis abundant (LEA) hydroxyproline-rich glycoprotein family	-	4	775-794	0	59.949	784		4		0.994096
zma-miR156a-5p_L-1	GACAGAAGAGAGTGAGCAC	GRMZM2G042636_T02	GRMZM2G042636	beta-6 tubulin	-	4	1341-1358	5.9119	0	1350	4		0.99378
zma-miR156a-5p_L-1	GACAGAAGAGAGTGAGCAC	GRMZM2G042636_T04	GRMZM2G042636	beta-6 tubulin	-	4	1226-1243	5.9119	0	1235	4		0.99378
zma-miR156a-5p_L-1	GACAGAAGAGAGTGAGCAC	GRMZM2G042636_T01	GRMZM2G042636	beta-6 tubulin	-	4	626-643	5.9119	0	635	4		0.99378
zma-miR156a-5p_L-1	GACAGAAGAGAGTGAGCAC	GRMZM2G042636_T03	GRMZM2G042636	beta-6 tubulin	-	4	1341-1358	5.9119	0	1350	4		0.99378
zma-miR156a-5p_L-1	GACAGAAGAGAGTGAGCAC	GRMZM2G016439_T02	GRMZM2G016439	histidine-containing phosphotransfer factor 5	-	4	332-350	11.8238	23.9796	341	4	2	0.99378	0.98744
zma-miR156a-5p_L-1	GACAGAAGAGAGTGAGCAC	GRMZM2G016439_T01	GRMZM2G016439	histidine-containing phosphotransfer factor 5	-	4	351-369	11.8238	23.9796	360	4	2	0.99378	0.98744
zma-miR156a-5p	TGACAGAAGAGAGTGAGCAC	GRMZM2G061734_T01	GRMZM2G061734	Squamosa promoter-binding protein-like (SBP domain) transcription factor family protein	SBP	1	1567-1586	1684.89	1738.52	1577	0	0	0.0383966	0.0393804
zma-miR156a-5p	TGACAGAAGAGAGTGAGCAC	GRMZM5G806833_T01	GRMZM5G806833	-	-	1	591-610	1744.01	1858.42	601	0	0	0.0383966	0.0393804
zma-miR156a-5p	TGACAGAAGAGAGTGAGCAC	GRMZM2G016439_T01	GRMZM2G016439	histidine-containing phosphotransfer factor 5	-	4	351-370	0	47.9592	361		2		0.901468
zma-miR156a-5p	TGACAGAAGAGAGTGAGCAC	GRMZM2G016439_T02	GRMZM2G016439	histidine-containing phosphotransfer factor 5	-	4	332-351	0	47.9592	342		2		0.901468
zma-miR156a-5p	TGACAGAAGAGAGTGAGCAC	GRMZM2G148467_T02	GRMZM2G148467	-	SBP	1	984-1003	29.5595	119.898	994	4	0	0.993226	0.0393804
zma-miR156a-5p	TGACAGAAGAGAGTGAGCAC	GRMZM2G148467_T01	GRMZM2G148467	squamosa promoter binding protein-like 10	SBP	1	836-855	29.5595	119.898	846	4	0	0.993226	0.0393804
zma-miR156a-5p	TGACAGAAGAGAGTGAGCAC	GRMZM5G878561_T01	GRMZM5G878561	Squamosa promoter-binding protein-like (SBP domain) transcription factor family protein	SBP	1	2340-2359	59.119	59.949	2350	4	4	0.993226	0.993564
zma-miR156a-5p	TGACAGAAGAGAGTGAGCAC	GRMZM2G126827_T01	GRMZM2G126827	squamosa promoter binding protein-like 10	SBP	2	927-946	29.5595	29.9745	937	4	4	0.609044	0.612791
zma-miR156a-5p	TGACAGAAGAGAGTGAGCAC	GRMZM2G156621_T01	GRMZM2G156621	squamosa promoter binding protein-like 10	SBP	2	859-878	29.5595	29.9745	869	4	4	0.609044	0.612791
tae-miR319	TTGGACTGAAGGGAGCTCCCT	GRMZM2G089361_T01	GRMZM2G089361	TEOSINTE BRANCHED 1, cycloidea and PCF transcription factor 2	TCP	2.5	1316-1335	472.952	1198.98	1326	0	0	0.00998905	0.0102489
tae-miR319	TTGGACTGAAGGGAGCTCCCT	GRMZM2G412073_T01	GRMZM2G412073	-	-	4	231-251	7212.51	7913.27	242	0	0	0.00233976	0.00240085
tae-miR319	TTGGACTGAAGGGAGCTCCCT	GRMZM2G020805_T01	GRMZM2G020805	TEOSINTE BRANCHED 1, cycloidea and PCF transcription factor 2	TCP	2.5	1429-1448	2542.12	2457.91	1439	0	0	0.00998905	0.0102489
tae-miR319	TTGGACTGAAGGGAGCTCCCT	GRMZM2G028054_T02	GRMZM2G028054	myb domain protein 65	MYB	2	1692-1712	709.428	579.507	1703	0	0	0.0109824	0.011268
tae-miR319	TTGGACTGAAGGGAGCTCCCT	GRMZM2G028054_T01	GRMZM2G028054	myb domain protein 65	MYB	2	1692-1712	709.428	579.507	1703	0	0	0.0109824	0.011268
tae-miR319	TTGGACTGAAGGGAGCTCCCT	GRMZM2G028054_T03	GRMZM2G028054	myb domain protein 65	MYB	2	1692-1712	709.428	579.507	1703	0	0	0.0109824	0.011268
tae-miR319	TTGGACTGAAGGGAGCTCCCT	GRMZM2G015037_T02	GRMZM2G015037	TCP family transcription factor 4	TCP	3	1594-1613	472.952	929.21	1604	0	0	0.00600546	0.00616199
tae-miR319	TTGGACTGAAGGGAGCTCCCT	GRMZM2G015037_T01	GRMZM2G015037	TCP family transcription factor 4	TCP	3	1735-1754	472.952	929.21	1745	0	0	0.00600546	0.00616199
tae-miR319	TTGGACTGAAGGGAGCTCCCT	GRMZM2G004090_T01	GRMZM2G004090	myb domain protein 101	MYB	2.5	1000-1020	0	29.9745	1011		2		0.668295
tae-miR171a_R+1_1ss21CT	TGATTGAGCCGTGCCAATATTT	GRMZM2G037792_T01	GRMZM2G037792	GRAS family transcription factor	GRAS	1.5	1321-1342	319.242	1095.07	1333	0	0	0.0159345	0.0163477
tae-miR171a_R+1_1ss21CT	TGATTGAGCCGTGCCAATATTT	GRMZM5G825321_T01	GRMZM5G825321	GRAS family transcription factor	GRAS	1.5	506-527	334.022	1055.1	518	0	0	0.0159345	0.0163477
tae-miR171a_R+1_1ss21CT	TGATTGAGCCGTGCCAATATTT	GRMZM5G825321_T02	GRMZM5G825321	GRAS family transcription factor	GRAS	1.5	1459-1480	334.022	1055.1	1471	0	0	0.0159345	0.0163477
tae-miR171a_R+1_1ss21CT	TGATTGAGCCGTGCCAATATTT	GRMZM2G051785_T01	GRMZM2G051785	GRAS family transcription factor	GRAS	1.5	676-697	118.238	419.643	688	2	0	0.811199	0.0163477
tae-miR171a_R+1_1ss21CT	TGATTGAGCCGTGCCAATATTT	GRMZM2G110579_T01	GRMZM2G110579	GRAS family transcription factor	GRAS	2.5	1077-1098	709.428	914.223	1089	0	0	0.00334083	0.00342803
osa-miR396e-5p_L+1	CTCCACAGGCTTTCTTGAACTG	GRMZM2G129147_T01	GRMZM2G129147	growth-regulating factor 5	GRF	2	639-660	118.238	29.9745	651	2	4	0.993032	0.997903
osa-miR396e-5p_L+1	CTCCACAGGCTTTCTTGAACTG	GRMZM2G129147_T02	GRMZM2G129147	-	GRF	2	819-840	118.238	29.9745	831	2	4	0.993032	0.997903
osa-miR396e-5p_L+1	CTCCACAGGCTTTCTTGAACTG	GRMZM2G018414_T02	GRMZM2G018414	growth-regulating factor 2	GRF	2	480-501	0	89.9236	492		2		0.994805
osa-miR396e-5p_L+1	CTCCACAGGCTTTCTTGAACTG	GRMZM2G018414_T01	GRMZM2G018414	growth-regulating factor 2	GRF	2	742-763	0	89.9236	754		2		0.994805
osa-miR396e-5p_L+1	CTCCACAGGCTTTCTTGAACTG	GRMZM2G033612_T02	GRMZM2G033612	growth-regulating factor 2	-	2	1008-1029	59.119	179.847	1020	4	2	0.997767	0.994805
osa-miR396e-5p_L+1	CTCCACAGGCTTTCTTGAACTG	GRMZM2G099862_T03	GRMZM2G099862	growth-regulating factor 2	GRF	4	643-664	14.7797	0	655	4		0.775554
osa-miR396e-5p_L+1	CTCCACAGGCTTTCTTGAACTG	GRMZM2G099862_T02	GRMZM2G099862	growth-regulating factor 2	GRF	4	557-578	14.7797	0	569	4		0.775554
osa-miR396e-5p_L+1	CTCCACAGGCTTTCTTGAACTG	GRMZM2G099862_T04	GRMZM2G099862	growth-regulating factor 2	GRF	4	444-465	14.7797	0	456	4		0.775554
osa-miR396e-5p_L+1	CTCCACAGGCTTTCTTGAACTG	GRMZM2G099862_T01	GRMZM2G099862	growth-regulating factor 2	GRF	4	690-711	14.7797	0	702	4		0.775554
osa-miR319a-3p.2-3p_R+2_1ss14TA	TTGGACTGAAGGGAGCTCCCTT	GRMZM2G089361_T01	GRMZM2G089361	TEOSINTE BRANCHED 1, cycloidea and PCF transcription factor 2	TCP	3.5	1315-1335	472.952	1198.98	1326	0	0	0.00799925	0.00820753
osa-miR319a-3p.2-3p_R+2_1ss14TA	TTGGACTGAAGGGAGCTCCCTT	GRMZM2G412073_T01	GRMZM2G412073	-	-	4	230-251	7212.51	7913.27	242	0	0	0.00233976	0.00240085
osa-miR319a-3p.2-3p_R+2_1ss14TA	TTGGACTGAAGGGAGCTCCCTT	GRMZM2G028054_T01	GRMZM2G028054	myb domain protein 65	MYB	2.5	1691-1712	709.428	579.507	1703	0	0	0.0132965	0.0136418
osa-miR319a-3p.2-3p_R+2_1ss14TA	TTGGACTGAAGGGAGCTCCCTT	GRMZM2G028054_T02	GRMZM2G028054	myb domain protein 65	MYB	2.5	1691-1712	709.428	579.507	1703	0	0	0.0132965	0.0136418
osa-miR319a-3p.2-3p_R+2_1ss14TA	TTGGACTGAAGGGAGCTCCCTT	GRMZM2G028054_T03	GRMZM2G028054	myb domain protein 65	MYB	2.5	1691-1712	709.428	579.507	1703	0	0	0.0132965	0.0136418
osa-miR319a-3p.2-3p_R+2_1ss14TA	TTGGACTGAAGGGAGCTCCCTT	GRMZM2G015037_T02	GRMZM2G015037	TCP family transcription factor 4	TCP	3.5	1593-1613	472.952	929.21	1604	0	0	0.00799925	0.00820753
osa-miR319a-3p.2-3p_R+2_1ss14TA	TTGGACTGAAGGGAGCTCCCTT	GRMZM2G015037_T01	GRMZM2G015037	TCP family transcription factor 4	TCP	3.5	1734-1754	472.952	929.21	1745	0	0	0.00799925	0.00820753
osa-miR319a-3p.2-3p_R+2_1ss14TA	TTGGACTGAAGGGAGCTCCCTT	GRMZM2G004090_T01	GRMZM2G004090	myb domain protein 101	MYB	2.5	999-1020	0	29.9745	1011		2		0.770384
osa-miR171b	TGATTGAGCCGTGCCAATATC	GRMZM2G037792_T01	GRMZM2G037792	GRAS family transcription factor	GRAS	1	1322-1342	319.242	1095.07	1333	0	0	0.0215169	0.0220732
osa-miR171b	TGATTGAGCCGTGCCAATATC	GRMZM5G825321_T01	GRMZM5G825321	GRAS family transcription factor	GRAS	1	507-527	334.022	1055.1	518	0	0	0.0215169	0.0220732
osa-miR171b	TGATTGAGCCGTGCCAATATC	GRMZM5G825321_T02	GRMZM5G825321	GRAS family transcription factor	GRAS	1	1460-1480	334.022	1055.1	1471	0	0	0.0215169	0.0220732
osa-miR171b	TGATTGAGCCGTGCCAATATC	GRMZM2G051785_T01	GRMZM2G051785	GRAS family transcription factor	GRAS	1	677-697	118.238	419.643	688	2	0	0.895386	0.0220732
osa-miR171b	TGATTGAGCCGTGCCAATATC	GRMZM2G110579_T01	GRMZM2G110579	GRAS family transcription factor	GRAS	1	1078-1098	709.428	914.223	1089	0	0	0.0215169	0.0220732
osa-miR166a-5p_R-1_1ss1GT	TGAATGTTGTCTGGTTCAAG	GRMZM2G425751_T01	GRMZM2G425751	ataxia-telangiectasia mutated	-	4	832-851	59.119	0	842	4		0.697385
osa-miR166a-3p_R+1	TCGGACCAGGCTTCATTCCCCA	AC187157.4_FGT005	AC187157.4_FGT005	Homeobox-leucine zipper family protein / lipid-binding START domain-containing protein	-	4	562-583	709.428	899.236	574	0	0	0.0139567	0.0143189
osa-miR166a-3p_1ss21CA	TCGGACCAGGCTTCATTCCCA	GRMZM2G003509_T01	GRMZM2G003509	Homeobox-leucine zipper family protein / lipid-binding START domain-containing protein	HD-ZIP	2	736-756	25.3367	230.518	747	3	2	0.106977	0.554804
osa-miR166a-3p_1ss21CA	TCGGACCAGGCTTCATTCCCA	GRMZM2G003509_T02	GRMZM2G003509	Homeobox-leucine zipper family protein / lipid-binding START domain-containing protein	HD-ZIP	2	977-997	25.3367	230.518	988	3	2	0.106977	0.554804
osa-miR166a-3p_1ss21CA	TCGGACCAGGCTTCATTCCCA	GRMZM2G336718_T01	GRMZM2G336718	agenet domain-containing protein / bromo-adjacent homology (BAH) domain-containing protein	-	3	135-155	25.3367	188.411	146	2	2	0.790466	0.808959
osa-miR166a-3p_1ss21CA	TCGGACCAGGCTTCATTCCCA	GRMZM2G552083_T01	GRMZM2G552083	Homeobox-leucine zipper family protein / lipid-binding START domain-containing protein	-	3	545-565	25.3367	188.411	556	2	0	0.790466	0.0153338
osa-miR166a-3p_1ss21CA	TCGGACCAGGCTTCATTCCCA	GRMZM2G123644_T01	GRMZM2G123644	agenet domain-containing protein / bromo-adjacent homology (BAH) domain-containing protein	-	3	545-565	25.3367	188.411	556	2	2	0.790466	0.808959
osa-miR166a-3p_1ss21CA	TCGGACCAGGCTTCATTCCCA	GRMZM2G038198_T01	GRMZM2G038198	Homeobox-leucine zipper family protein / lipid-binding START domain-containing protein	-	3	485-505	5819	7554.29	496	0	0	0.0149461	0.0153338
osa-miR166a-3p_1ss21CA	TCGGACCAGGCTTCATTCCCA	AC187157.4_FGT005	AC187157.4_FGT005	Homeobox-leucine zipper family protein / lipid-binding START domain-containing protein	-	3	563-583	709.428	899.236	574	0	0	0.0149461	0.0153338
osa-miR164d_R+1_1ss21TA	TGGAGAAGCAGGGCACGTGCAC	GRMZM2G063522_T01	GRMZM2G063522	NAC domain containing protein 1	NAC	2	894-915	9931.99	12169.7	906	0	0	0.0036743	0.00377018
osa-miR164a_1ss21AG	TGGAGAAGCAGGGCACGTGCG	GRMZM2G063522_T01	GRMZM2G063522	NAC domain containing protein 1	NAC	2	895-915	9931.99	12169.7	906	0	0	0.0073351	0.00752615
osa-miR164a_1ss21AG	TGGAGAAGCAGGGCACGTGCG	GRMZM2G146380_T01	GRMZM2G146380	NAC domain containing protein 46	NAC	3	447-467	472.952	419.643	458	0	0	0.00300725	0.00308575
osa-miR164a_1ss21AG	TGGAGAAGCAGGGCACGTGCG	GRMZM2G009892_T01	GRMZM2G009892	NAC domain containing protein 100	NAC	3.5	971-991	1694.74	2477.89	982	0	0	0.0159345	0.0163477
osa-miR164a_1ss21AG	TGGAGAAGCAGGGCACGTGCG	GRMZM2G009892_T02	GRMZM2G009892	NAC domain containing protein 100	NAC	3.5	971-991	1694.74	2477.89	982	0	0	0.0159345	0.0163477
osa-miR164a_1ss21AG	TGGAGAAGCAGGGCACGTGCG	GRMZM2G009892_T03	GRMZM2G009892	NAC domain containing protein 100	NAC	3.5	981-1001	1694.74	2477.89	992	0	0	0.0159345	0.0163477
osa-miR160a-5p_L+1	CTGCCTGGCTCCCTGTATGCCA	GRMZM2G159399_T01	GRMZM2G159399	auxin response factor 16	ARF	2	1785-1806	945.904	1079.08	1797	2	2	0.534233	0.554804
hbr-miR166a_R+2	TCGGACCAGGCTTCATTCCTA	GRMZM2G003509_T01	GRMZM2G003509	Homeobox-leucine zipper family protein / lipid-binding START domain-containing protein	HD-ZIP	2	736-756	25.3367	230.518	747	3	2	0.106977	0.554804
hbr-miR166a_R+2	TCGGACCAGGCTTCATTCCTA	GRMZM2G003509_T02	GRMZM2G003509	Homeobox-leucine zipper family protein / lipid-binding START domain-containing protein	HD-ZIP	2	977-997	25.3367	230.518	988	3	2	0.106977	0.554804
hbr-miR166a_R+2	TCGGACCAGGCTTCATTCCTA	GRMZM2G336718_T01	GRMZM2G336718	agenet domain-containing protein / bromo-adjacent homology (BAH) domain-containing protein	-	3	135-155	25.3367	188.411	146	2	2	0.846713	0.8628
hbr-miR166a_R+2	TCGGACCAGGCTTCATTCCTA	GRMZM2G123644_T01	GRMZM2G123644	agenet domain-containing protein / bromo-adjacent homology (BAH) domain-containing protein	-	3	545-565	25.3367	188.411	556	2	2	0.846713	0.8628
hbr-miR166a_R+2	TCGGACCAGGCTTCATTCCTA	GRMZM2G552083_T01	GRMZM2G552083	Homeobox-leucine zipper family protein / lipid-binding START domain-containing protein	-	3	545-565	25.3367	188.411	556	2	0	0.846713	0.0183723
hbr-miR166a_R+2	TCGGACCAGGCTTCATTCCTA	GRMZM2G038198_T01	GRMZM2G038198	Homeobox-leucine zipper family protein / lipid-binding START domain-containing protein	-	3	485-505	5819	7554.29	496	0	0	0.0179084	0.0183723
hbr-miR166a_R+2	TCGGACCAGGCTTCATTCCTA	AC187157.4_FGT005	AC187157.4_FGT005	Homeobox-leucine zipper family protein / lipid-binding START domain-containing protein	-	3	563-583	709.428	899.236	574	0	0	0.0179084	0.0183723
gma-miR171m_1ss21AC	TTGAGCCGCGTCAATATCTCC	GRMZM2G051785_T01	GRMZM2G051785	GRAS family transcription factor	GRAS	2	674-694	0	179.847	685		2		0.801801
gma-miR171m_1ss21AC	TTGAGCCGCGTCAATATCTCC	GRMZM2G110579_T01	GRMZM2G110579	GRAS family transcription factor	GRAS	3	1075-1095	635.529	554.529	1086	2	2	0.464818	0.484236
gma-miR171m_1ss21AC	TTGAGCCGCGTCAATATCTCC	GRMZM2G037792_T01	GRMZM2G037792	GRAS family transcription factor	GRAS	2	1319-1339	315.301	359.694	1330	2	2	0.783061	0.801801
gma-miR171m_1ss21AC	TTGAGCCGCGTCAATATCTCC	GRMZM2G000039_T01	GRMZM2G000039	SIT4 phosphatase-associated family protein	-	3.5	3300-3320	19.7063	39.966	3311	4	3	0.289306	0.0427007
gma-miR171m_1ss21AC	TTGAGCCGCGTCAATATCTCC	GRMZM5G825321_T02	GRMZM5G825321	GRAS family transcription factor	GRAS	2	1457-1477	295.595	359.694	1468	2	2	0.783061	0.801801
gma-miR171m_1ss21AC	TTGAGCCGCGTCAATATCTCC	GRMZM5G825321_T01	GRMZM5G825321	GRAS family transcription factor	GRAS	2	504-524	295.595	359.694	515	2	2	0.783061	0.801801
bdi-MIR164e-p3_1ss14TC	CCCTTCTCCACCACGGCCTTC	GRMZM2G702059_T02	GRMZM2G702059	-	-	3	540-559	177.357	0	550	2		0.464818
bdi-MIR164e-p3_1ss14TC	CCCTTCTCCACCACGGCCTTC	GRMZM2G702059_T01	GRMZM2G702059	-	-	3	941-960	177.357	0	951	2		0.464818
bdi-MIR164e-p3_1ss14TC	CCCTTCTCCACCACGGCCTTC	GRMZM2G001850_T01	GRMZM2G001850	nucleolin like 2	-	3.5	673-692	0	119.898	684		3		0.0835781
ath-miR170-3p_2ss2GT14TC	TTATTGAGCCGTGCCAATATC	GRMZM2G037792_T01	GRMZM2G037792	GRAS family transcription factor	GRAS	3	1322-1342	319.242	1095.07	1333	0	0	0.0149461	0.0153338
ath-miR170-3p_2ss2GT14TC	TTATTGAGCCGTGCCAATATC	GRMZM5G825321_T01	GRMZM5G825321	GRAS family transcription factor	GRAS	3	507-527	334.022	1055.1	518	0	0	0.0149461	0.0153338
ath-miR170-3p_2ss2GT14TC	TTATTGAGCCGTGCCAATATC	GRMZM5G825321_T02	GRMZM5G825321	GRAS family transcription factor	GRAS	3	1460-1480	334.022	1055.1	1471	0	0	0.0149461	0.0153338
ath-miR170-3p_2ss2GT14TC	TTATTGAGCCGTGCCAATATC	GRMZM2G051785_T01	GRMZM2G051785	GRAS family transcription factor	GRAS	3	677-697	118.238	419.643	688	2	0	0.790466	0.0153338
ath-miR170-3p_2ss2GT14TC	TTATTGAGCCGTGCCAATATC	GRMZM2G110579_T01	GRMZM2G110579	GRAS family transcription factor	GRAS	3	1078-1098	709.428	914.223	1089	0	0	0.0149461	0.0153338
