# Supplementary material for: Development of Incompletely Fused Carpels in Maize Ovary Revealed by miRNA, Target Gene and Phytohormone Analysis
Source: Front Plant Sci. 2017 Apr 3;8:463. doi: 10.3389/fpls.2017.00463 (PMC5376576; doi:10.3389/fpls.2017.00463)
Supplement: Supplementary file 3 [file Table5.XLSX]

## Sheet: sheet1
Supplementary Table S5 Target prediction results of the differentially expressed known miRNAs between maize CFC and IFC degradome libraries. TF, transcripton factor; CFC: completely fused carpels; IFC: incompletely fused carpels; TPB, tags per billion.
Class	miR_name	miR_seq	Transcript	Gene_ID	Transcript Annotation	TF_family	Alignment Score	Alignment Range	IFC_TPB	CFC_TPB	Degradome Cleavage Site	IFC_Category	CFC_Category	IFC_Pvalue	CFC_Pvalue
Class I	zma-miR396a-5p	TTCCACAGCTTTCTTGAACTG	GRMZM2G033612_T02	GRMZM2G033612	growth-regulating factor 2	-	3	1008-1029	10818.8	17864.8	1019	0	0	0.0499116	0.0511826
	zma-miR396a-5p	TTCCACAGCTTTCTTGAACTG	GRMZM2G018414_T01	GRMZM2G018414	growth-regulating factor 2	GRF	3	742-763	532.071	1528.7	753	0	0	0.0499116	0.0511826
	zma-miR396a-5p	TTCCACAGCTTTCTTGAACTG	GRMZM2G018414_T02	GRMZM2G018414	growth-regulating factor 2	GRF	3	480-501	532.071	1528.7	491	0	0	0.0499116	0.0511826
	zma-miR396a-5p	TTCCACAGCTTTCTTGAACTG	GRMZM2G099862_T04	GRMZM2G099862	growth-regulating factor 2	GRF	3	444-465	665.088	689.414	455	0	0	0.0499116	0.0511826
	zma-miR396a-5p	TTCCACAGCTTTCTTGAACTG	GRMZM2G099862_T02	GRMZM2G099862	growth-regulating factor 2	GRF	3	557-578	665.088	689.414	568	0	0	0.0499116	0.0511826
	zma-miR396a-5p	TTCCACAGCTTTCTTGAACTG	GRMZM2G099862_T01	GRMZM2G099862	growth-regulating factor 2	GRF	3	690-711	665.088	689.414	701	0	0	0.0499116	0.0511826
	zma-miR396a-5p	TTCCACAGCTTTCTTGAACTG	GRMZM2G099862_T03	GRMZM2G099862	growth-regulating factor 2	GRF	3	643-664	665.088	689.414	654	0	0	0.0499116	0.0511826
	zma-miR396a-5p	TTCCACAGCTTTCTTGAACTG	GRMZM2G041223_T01	GRMZM2G041223	growth-regulating factor 5	GRF	3	887-908	335.008	559.524	898	0	0	0.0499116	0.0511826
	zma-miR396a-5p	TTCCACAGCTTTCTTGAACTG	GRMZM2G034876_T02	GRMZM2G034876	growth-regulating factor 5	GRF	3	662-683	354.714	379.677	673	0	0	0.0499116	0.0511826
	zma-miR396a-5p	TTCCACAGCTTTCTTGAACTG	GRMZM2G034876_T03	GRMZM2G034876	growth-regulating factor 5	GRF	3	662-683	354.714	379.677	673	0	0	0.0499116	0.0511826
	zma-miR396a-5p	TTCCACAGCTTTCTTGAACTG	GRMZM2G034876_T01	GRMZM2G034876	growth-regulating factor 5	GRF	3	662-683	354.714	379.677	673	0	0	0.0499116	0.0511826
	zma-miR396a-5p	TTCCACAGCTTTCTTGAACTG	GRMZM2G129147_T02	GRMZM2G129147	-	GRF	3	819-840	2256.37	2987.46	830	0	0	0.0499116	0.0511826
	zma-miR396a-5p	TTCCACAGCTTTCTTGAACTG	GRMZM2G129147_T01	GRMZM2G129147	growth-regulating factor 5	GRF	3	639-660	2256.37	2987.46	650	0	0	0.0499116	0.0511826
	zma-miR393b-5p_R-1	TCCAAAGGGATCGCATTGATC	GRMZM2G137451_T01	GRMZM2G137451	auxin signaling F-box 2	-	3	1679-1699	275.889	519.558	1690	0	0	0.00600546	0.00616199
	zma-miR393b-5p_R-1	TCCAAAGGGATCGCATTGATC	GRMZM2G137451_T02	GRMZM2G137451	auxin signaling F-box 2	-	3	1974-1994	275.889	519.558	1985	0	0	0.00600546	0.00616199
	zma-miR172e	GGAATCTTGATGATGCTGCAT	GRMZM2G076602_T01	GRMZM2G076602	Integrase-type DNA-binding superfamily protein	AP2	3	925-945	1064.14	479.592	936	0	0	0.00600546	0.00616199
	zma-miR169p-5p	TAGCCAAGGATGACTTGCCGG	GRMZM2G040349_T02	GRMZM2G040349	nuclear factor Y, subunit A3	NF-YA	3.5	1873-1893	206.916	149.873	1884	0	0	0.0159345	0.0163477
	zma-miR169p-5p	TAGCCAAGGATGACTTGCCGG	GRMZM2G040349_T01	GRMZM2G040349	nuclear factor Y, subunit A3	NF-YA	3.5	2144-2164	206.916	149.873	2155	0	0	0.0159345	0.0163477
	zma-miR169p-5p	TAGCCAAGGATGACTTGCCGG	GRMZM2G000686_T03	GRMZM2G000686	nuclear factor Y, subunit A3	NF-YA	2.5	1837-1857	177.357	187.341	1848	0	0	0.0296688	0.0304326
	zma-miR169p-5p	TAGCCAAGGATGACTTGCCGG	GRMZM2G000686_T05	GRMZM2G000686	nuclear factor Y, subunit A6	NF-YA	2.5	1765-1785	177.357	187.341	1776	0	0	0.0296688	0.0304326
	zma-miR169p-5p	TAGCCAAGGATGACTTGCCGG	GRMZM2G000686_T08	GRMZM2G000686	nuclear factor Y, subunit A5	NF-YA	2.5	1543-1563	177.357	187.341	1554	0	0	0.0296688	0.0304326
	zma-miR169p-5p	TAGCCAAGGATGACTTGCCGG	GRMZM2G000686_T10	GRMZM2G000686	nuclear factor Y, subunit A3	NF-YA	2.5	1560-1580	177.357	187.341	1571	0	0	0.0296688	0.0304326
	zma-miR169p-5p	TAGCCAAGGATGACTTGCCGG	GRMZM2G000686_T02	GRMZM2G000686	nuclear factor Y, subunit A3	NF-YA	2.5	1816-1836	177.357	187.341	1827	0	0	0.0296688	0.0304326
	zma-miR169p-5p	TAGCCAAGGATGACTTGCCGG	GRMZM2G000686_T06	GRMZM2G000686	nuclear factor Y, subunit A6	NF-YA	2.5	890-910	177.357	187.341	901	0	0	0.0296688	0.0304326
	zma-miR169p-5p	TAGCCAAGGATGACTTGCCGG	GRMZM2G000686_T01	GRMZM2G000686	nuclear factor Y, subunit A3	NF-YA	2.5	2120-2140	177.357	187.341	2131	0	0	0.0296688	0.0304326
	zma-miR169p-5p	TAGCCAAGGATGACTTGCCGG	GRMZM2G000686_T04	GRMZM2G000686	nuclear factor Y, subunit A3	NF-YA	2.5	962-982	177.357	187.341	973	0	0	0.0296688	0.0304326
	zma-miR166j-3p	TCGGACCAGGCTTCAATCCCT	GRMZM2G038198_T01	GRMZM2G038198	Homeobox-leucine zipper family protein / lipid-binding START domain-containing protein	-	3.5	486-505	5819	7554.29	496	0	0	0.0106514	0.0109284
	zma-miR166j-3p	TCGGACCAGGCTTCAATCCCT	AC187157.4_FGT005	AC187157.4_FGT005	Homeobox-leucine zipper family protein / lipid-binding START domain-containing protein	-	2.5	564-583	709.428	899.236	574	0	0	0.00998905	0.0102489
	zma-miR160f-5p_1ss21GA	TGCCTGGCTCCCTGTATGCCA	GRMZM2G159399_T01	GRMZM2G159399	auxin response factor 16	ARF	1	1785-1805	52379.4	66723.3	1796	0	0	0.00866296	0.00888844
	zma-miR160f-5p_1ss21GA	TGCCTGGCTCCCTGTATGCCA	GRMZM2G005284_T01	GRMZM2G005284	auxin response factor 16	ARF	1	1407-1427	177.357	119.898	1418	1	0	0.00967617	0.00888844
	zma-miR159c-3p_L-1R-1	TTGGATTGAAGGGAGCTCC	GRMZM2G089361_T01	GRMZM2G089361	TEOSINTE BRANCHED 1, cycloidea and PCF transcription factor 2	TCP	3.5	1317-1335	472.952	1198.98	1326	0	0	0.0132965	0.0136418
	zma-miR159c-3p_L-1R-1	TTGGATTGAAGGGAGCTCC	GRMZM2G020805_T01	GRMZM2G020805	TEOSINTE BRANCHED 1, cycloidea and PCF transcription factor 2	TCP	3.5	1430-1448	2542.12	2457.91	1439	0	0	0.0132965	0.0136418
	zma-miR159c-3p_L-1R-1	TTGGATTGAAGGGAGCTCC	GRMZM2G028054_T01	GRMZM2G028054	myb domain protein 65	MYB	2	1694-1712	709.428	579.507	1703	0	0	0.0325868	0.0334244
	zma-miR159c-3p_L-1R-1	TTGGATTGAAGGGAGCTCC	GRMZM2G028054_T02	GRMZM2G028054	myb domain protein 65	MYB	2	1694-1712	709.428	579.507	1703	0	0	0.0325868	0.0334244
	zma-miR159c-3p_L-1R-1	TTGGATTGAAGGGAGCTCC	GRMZM2G028054_T03	GRMZM2G028054	myb domain protein 65	MYB	2	1694-1712	709.428	579.507	1703	0	0	0.0325868	0.0334244
	zma-miR159c-3p_L-1R-1	TTGGATTGAAGGGAGCTCC	GRMZM2G015037_T02	GRMZM2G015037	TCP family transcription factor 4	TCP	4	1595-1613	472.952	929.21	1604	0	0	0.0116442	0.0119468
	zma-miR159c-3p_L-1R-1	TTGGATTGAAGGGAGCTCC	GRMZM2G015037_T01	GRMZM2G015037	TCP family transcription factor 4	TCP	4	1736-1754	472.952	929.21	1745	0	0	0.0116442	0.0119468
	zma-miR159a-3p	TTTGGATTGAAGGGAGCTCTG	AC217264.3_FGT005	AC217264.3_FGT005	myb domain protein 101	-	4	905-925	650.309	239.796	916	0	0	0.0116442	0.0119468
	osa-miR164d_R+1_1ss21TA	TGGAGAAGCAGGGCACGTGCAC	GRMZM2G063522_T01	GRMZM2G063522	NAC domain containing protein 1	NAC	2	894-915	9931.99	12169.7	906	0	0	0.0036743	0.00377018
Class II	zma-miR396a-5p	TTCCACAGCTTTCTTGAACTG	GRMZM2G067743_T01	GRMZM2G067743	growth-regulating factor 2	GRF	3	661-682	39.4126	159.864	672	2	0	0.995077	0.0511826
	zma-miR396a-5p	TTCCACAGCTTTCTTGAACTG	GRMZM2G067743_T03	GRMZM2G067743	growth-regulating factor 5	GRF	3	537-558	39.4126	159.864	548	2	0	0.995077	0.0511826
	zma-miR396a-5p	TTCCACAGCTTTCTTGAACTG	GRMZM2G067743_T02	GRMZM2G067743	growth-regulating factor 5	GRF	3	538-559	39.4126	159.864	549	1	0	0.0556117	0.0511826
	zma-miR393b-5p_R-1	TCCAAAGGGATCGCATTGATC	GRMZM5G848945_T02	GRMZM5G848945	auxin signaling F-box 2	-	1	1738-1757	275.889	519.558	1748	2	2	0.363325	0.380094
	zma-miR166j-3p	TCGGACCAGGCTTCAATCCCT	GRMZM2G552083_T01	GRMZM2G552083	Homeobox-leucine zipper family protein / lipid-binding START domain-containing protein	-	3.5	546-565	25.3367	188.411	556	2	0	0.670893	0.0109284
	zma-miR166j-3p	TCGGACCAGGCTTCAATCCCT	GRMZM2G123644_T01	GRMZM2G123644	agenet domain-containing protein / bromo-adjacent homology (BAH) domain-containing protein	-	3.5	546-565	25.3367	188.411	556	2	2	0.670893	0.691822
	zma-miR166j-3p	TCGGACCAGGCTTCAATCCCT	GRMZM2G336718_T01	GRMZM2G336718	agenet domain-containing protein / bromo-adjacent homology (BAH) domain-containing protein	-	3.5	136-155	25.3367	188.411	146	2	2	0.670893	0.691822
	zma-miR159c-3p_L-1R-1	TTGGATTGAAGGGAGCTCC	GRMZM2G004090_T01	GRMZM2G004090	myb domain protein 101	MYB	2	1002-1020	0	29.9745	1011		2		0.973789
	zma-miR159a-3p	TTTGGATTGAAGGGAGCTCTG	GRMZM2G004090_T01	GRMZM2G004090	myb domain protein 101	MYB	2.5	1001-1021	118.238	209.822	1012	2	0	0.29341	0.00342803
	zma-miR159a-3p	TTTGGATTGAAGGGAGCTCTG	GRMZM2G028054_T01	GRMZM2G028054	myb domain protein 65	MYB	3	1693-1713	177.357	239.796	1704	2	2	0.846713	0.8628
	zma-miR159a-3p	TTTGGATTGAAGGGAGCTCTG	GRMZM2G028054_T02	GRMZM2G028054	myb domain protein 65	MYB	3	1693-1713	177.357	239.796	1704	2	2	0.846713	0.8628
	zma-miR159a-3p	TTTGGATTGAAGGGAGCTCTG	GRMZM2G028054_T03	GRMZM2G028054	myb domain protein 65	MYB	3	1693-1713	177.357	239.796	1704	2	2	0.846713	0.8628
	osa-miR160a-5p_L+1	CTGCCTGGCTCCCTGTATGCCA	GRMZM2G159399_T01	GRMZM2G159399	auxin response factor 16	ARF	2	1785-1806	945.904	1079.08	1797	2	2	0.534233	0.554804
	gma-miR171m_1ss21AC	TTGAGCCGCGTCAATATCTCC	GRMZM2G051785_T01	GRMZM2G051785	GRAS family transcription factor	GRAS	2	674-694	0	179.847	685		2		0.801801
	gma-miR171m_1ss21AC	TTGAGCCGCGTCAATATCTCC	GRMZM2G110579_T01	GRMZM2G110579	GRAS family transcription factor	GRAS	3	1075-1095	635.529	554.529	1086	2	2	0.464818	0.484236
	gma-miR171m_1ss21AC	TTGAGCCGCGTCAATATCTCC	GRMZM2G037792_T01	GRMZM2G037792	GRAS family transcription factor	GRAS	2	1319-1339	315.301	359.694	1330	2	2	0.783061	0.801801
	gma-miR171m_1ss21AC	TTGAGCCGCGTCAATATCTCC	GRMZM5G825321_T02	GRMZM5G825321	GRAS family transcription factor	GRAS	2	1457-1477	295.595	359.694	1468	2	2	0.783061	0.801801
	gma-miR171m_1ss21AC	TTGAGCCGCGTCAATATCTCC	GRMZM5G825321_T01	GRMZM5G825321	GRAS family transcription factor	GRAS	2	504-524	295.595	359.694	515	2	2	0.783061	0.801801
Class III	zma-miR396a-5p	TTCCACAGCTTTCTTGAACTG	GRMZM2G024293_T03	GRMZM2G024293	P-loop containing nucleoside triphosphate hydrolases superfamily protein	-	4	1035-1054	59.119	89.9236	1045	3	3	0.134113	0.141645
	zma-miR396a-5p	TTCCACAGCTTTCTTGAACTG	GRMZM2G024293_T01	GRMZM2G024293	P-loop containing nucleoside triphosphate hydrolases superfamily protein	-	4	1181-1200	59.119	89.9236	1191	3	3	0.134113	0.141645
	zma-miR390a-5p	AAGCTCAGGAGGGATAGCGCC	GRMZM2G121820_T01	GRMZM2G121820	Leucine-rich repeat (LRR) family protein	-	4	854-874	0	19.983	865		4		0.836563
	zma-miR390a-5p	AAGCTCAGGAGGGATAGCGCC	GRMZM5G815009_T02	GRMZM5G815009	Leucine-rich repeat (LRR) family protein	-	4	495-515	0	19.983	506		4		0.836563
	zma-miR390a-5p	AAGCTCAGGAGGGATAGCGCC	GRMZM5G815009_T01	GRMZM5G815009	Leucine-rich repeat (LRR) family protein	-	4	495-515	0	19.983	506		4		0.836563
	zma-miR172e	GGAATCTTGATGATGCTGCAT	GRMZM5G856084_T01	GRMZM5G856084	DNAJ heat shock family protein	-	3.5	818-838	59.119	0	829	4		0.494914
	zma-miR169p-5p	TAGCCAAGGATGACTTGCCGG	GRMZM2G037630_T01	GRMZM2G037630	nuclear factor Y, subunit A6	NF-YA	3.5	796-816	59.119	119.898	807	4	0	0.871146	0.0163477
	zma-miR166j-3p	TCGGACCAGGCTTCAATCCCT	GRMZM2G003509_T02	GRMZM2G003509	Homeobox-leucine zipper family protein / lipid-binding START domain-containing protein	HD-ZIP	2.5	978-997	25.3367	230.518	988	3	2	0.142973	0.668295
	zma-miR166j-3p	TCGGACCAGGCTTCAATCCCT	GRMZM2G003509_T01	GRMZM2G003509	Homeobox-leucine zipper family protein / lipid-binding START domain-containing protein	HD-ZIP	2.5	737-756	25.3367	230.518	747	3	2	0.142973	0.668295
	zma-miR159c-3p_L-1R-1	TTGGATTGAAGGGAGCTCC	GRMZM2G113073_T01	GRMZM2G113073	Rho GTPase activating protein with PAK-box/P21-Rho-binding domain	-	3	122-140	177.357	59.949	131	2	4	0.464818	0.539887
	zma-miR159c-3p_L-1R-1	TTGGATTGAAGGGAGCTCC	GRMZM2G127720_T01	GRMZM2G127720	-	-	2	33-51	59.119	0	42	4		0.985393
	zma-miR159c-3p_L-1R-1	TTGGATTGAAGGGAGCTCC	AC217264.3_FGT005	AC217264.3_FGT005	myb domain protein 101	-	2	906-924	0	59.949	915		4		0.986012
	zma-miR159c-3p_L-1R-1	TTGGATTGAAGGGAGCTCC	GRMZM2G070523_T01	GRMZM2G070523	myb domain protein 101	MYB	2	1096-1114	19.7063	0	1105	4		0.985393
	zma-miR159c-3p_L-1R-1	TTGGATTGAAGGGAGCTCC	GRMZM2G070523_T02	GRMZM2G070523	myb domain protein 101	MYB	2	1045-1063	19.7063	0	1054	4		0.985393
	zma-miR159c-3p_L-1R-1	TTGGATTGAAGGGAGCTCC	GRMZM2G070523_T03	GRMZM2G070523	myb domain protein 101	MYB	2	993-1011	19.7063	0	1002	4		0.985393
	zma-miR159a-3p	TTTGGATTGAAGGGAGCTCTG	GRMZM2G070523_T02	GRMZM2G070523	myb domain protein 101	MYB	4	1044-1064	19.7063	0	1055	4		0.775554
	zma-miR159a-3p	TTTGGATTGAAGGGAGCTCTG	GRMZM2G070523_T01	GRMZM2G070523	myb domain protein 101	MYB	4	1095-1115	19.7063	0	1106	4		0.775554
	zma-miR159a-3p	TTTGGATTGAAGGGAGCTCTG	GRMZM2G070523_T03	GRMZM2G070523	myb domain protein 101	MYB	4	992-1012	19.7063	0	1003	4		0.775554
	gma-miR171m_1ss21AC	TTGAGCCGCGTCAATATCTCC	GRMZM2G000039_T01	GRMZM2G000039	SIT4 phosphatase-associated family protein	-	3.5	3300-3320	19.7063	39.966	3311	4	3	0.289306	0.0427007
