# Supplementary material for: Development of Incompletely Fused Carpels in Maize Ovary Revealed by miRNA, Target Gene and Phytohormone Analysis
Source: Front Plant Sci. 2017 Apr 3;8:463. doi: 10.3389/fpls.2017.00463 (PMC5376576; doi:10.3389/fpls.2017.00463)
Supplement: Supplementary file 4 [file Table6.XLSX]

## Sheet: sheet1
Supplementary Table S6 Summary of the 43 identified predicated candidate (PC) expressed with NE > 8 in at least one of the 4 sequenced samples. Expression values are presented as normalized data. CFC: completely fused carpels; IFC: incompletely fused carpels; Biological replicates are indicated as -1 and -2; NE: normalized expression.
Type	miR_name	miR_seq	length	genomeID	strand	start	end	pre-miRNA_seq	Sequence in miRbase	SS	hairpinLen	CG%	dG	MFEI	CFC_1(NE)	IFC_1(NE)	CFC_2(NE)	IFC_2(NE)
Predicted candidate	PC-5p-36345_83	AGGGCATGTTCGGTTACACCAATC	24	chr4	+	71302098	71302220	cgaggaaggtacctgctttAGGGCATGTTCGGTTACACCAATCcaagaggggattggaggggtaatcctctccaATCCCCTCCTGGATTGGTGTAACCgaacaagctcttagttgattccaaa	New	...((((.......(((..(((((.((((((((((((((((((((.((((((((((((((((....)))))))))))))))).)))))))))))))))))))).))))).)))...))))...	117	49.6	-83.9	1.4	9.67979	8.01753	9.2266	5.44005
	PC-3p-57952_49	ATCCCCTCCGGGATTGGTGTAACC	24	chr4	+	71302098	71302220	cgaggaaggtacctgctttAGGGCATGTTCGGTTACACCAATCcaagaggggattggaggggtaatcctctccaATCCCCTCCTGGATTGGTGTAACCgaacaagctcttagttgattccaaa	New	...((((.......(((..(((((.((((((((((((((((((((.((((((((((((((((....)))))))))))))))).)))))))))))))))))))).))))).)))...))))...	117	49.6	-83.9	1.4	17.9255	22.9072	8.34788	38.0803
	PC-5p-380760_8	AGGGGATTGAGGGTGCTATAATCC	24	chr3	+	204375865	204375992	nngcttgtttgggagcaagtggaatgaAGGGGATTGAGGGTGCTATAATCCctcactatttaaaattgaatagtggggtATTCTAGCCCCTTCAATCCTCTCCattactcttcctcccaaacaagnnn	New	...((((((((((((.(((...((((.(((((((((((((.((((.(((.((((((((((((....)))))))))))).))).)))).))))))))))))).))))...))).))))))))))))...	122	42.2	-69.5	1.3	12.5479	11.4536	1.75745	1.2554
	PC-3p-40745_73	ATTCTAGCCCCTTCAATCCTCTCC	24	chr3	+	204375865	204375992	nngcttgtttgggagcaagtggaatgaAGGGGATTGAGGGTGCTATAATCCctcactatttaaaattgaatagtggggtATTCTAGCCCCTTCAATCCTCTCCattactcttcctcccaaacaagnnn	New	...((((((((((((.(((...((((.(((((((((((((.((((.(((.((((((((((((....)))))))))))).))).)))).))))))))))))).))))...))).))))))))))))...	122	42.2	-69.5	1.3	17.2085	19.4711	8.78724	31.8033
	PC-5p-935768_4	CCGGAAATACCCAATATCTTGTT	23	chr10	+	100035068	100035206	atggataaggtttttctcctaaacatataggaatttttgaaggaaggaaagCCGGAAATACCCAATATCTTGTTccAACAGGATATTGGGTATTTCTTTgtttattctgaatctttctattctgaattcaattaacgac	New	.(((((.(((......(((((......)))))......((((((((((((((.((((((((((((((((((((....))))))))))))))))))))..)))).))))...))))))...)))..))))).........	79	32.4	-44.1	1	2.86809	5.15412	7.90852	3.34772
	PC-3p-52540_55	AACAGGATATTGGGTATTTCTTT	23	chr10	+	100035068	100035206	atggataaggtttttctcctaaacatataggaatttttgaaggaaggaaagCCGGAAATACCCAATATCTTGTTccAACAGGATATTGGGTATTTCTTTgtttattctgaatctttctattctgaattcaattaacgac	New	.(((((.(((......(((((......)))))......((((((((((((((.((((((((((((((((((((....))))))))))))))))))))..)))).))))...))))))...)))..))))).........	79	32.4	-44.1	1	4.30213	18.3258	39.982	18.8309
	PC-5p-539826_6	GTTCGGTTACACCAATCCAGAAGG	24	chr10	+	69129157	69129251	nnngggcatGTTCGGTTACACCAATCCAGAAGGggattggaggggataatcccctccaATCCCCTTCTGGATTGGTGTAACCgaacatgcccnnn	New	...((((((((((((((((((((((((((((((((((((((((((.....))))))))))))))))))))))))))))))))))))))))))...	89	50.5	-90.7	1.9	8.96277	4.58144	3.07553	1.2554
	PC-3p-75737_37	ATCCCCTTCTGGATTGGTGTAACC	24	chr10	+	69129157	69129251	nnngggcatGTTCGGTTACACCAATCCAGAAGGggattggaggggataatcccctccaATCCCCTTCTGGATTGGTGTAACCgaacatgcccnnn	New	...((((((((((((((((((((((((((((((((((((((((((.....))))))))))))))))))))))))))))))))))))))))))...	89	50.5	-90.7	1.9	31.549	14.8897	13.1809	25.5264
	PC-5p-2060_1226	TCAGGCTCGGGGACTATGGTG	21	chr3	+	37610438	37610615	ccctcgcccgcggcctaacaTTAGGCTCGGGGACTATGGTGcagccaaggatgacttgccgatcgatgtgacgcctcttgatctcgtcgtcgtcagatcgtcgccgatcatcggcaagttgttcttggctacaCCGTGGCTCCTGCTCCTGATGtaaggctccgtctacggcgacact	New	...(((((((..((((.((((((((..((((..((((((((.(((((((((..(((((((((..(((((((((...........))))).)))).(((((....))))).)))))))))..))))))))).))))))))..))))..)))))))).))))..)).....)))))....	171	59	-97.3	0.9	221.56	212.464	212.212	245.639
	PC-3p-1834_1333	CCGTGGCTCCTGCTCCTGATG	21	chr3	+	37610438	37610615	ccctcgcccgcggcctaacaTTAGGCTCGGGGACTATGGTGcagccaaggatgacttgccgatcgatgtgacgcctcttgatctcgtcgtcgtcagatcgtcgccgatcatcggcaagttgttcttggctacaCCGTGGCTCCTGCTCCTGATGtaaggctccgtctacggcgacact	New	...(((((((..((((.((((((((..((((..((((((((.(((((((((..(((((((((..(((((((((...........))))).)))).(((((....))))).)))))))))..))))))))).))))))))..))))..)))))))).))))..)).....)))))....	171	59	-97.3	0.9	27.9639	115.681	113.795	254.008
	PC-5p-138739_20	ACACCGCGCCACACTTTTCAGCCA	24	chr3	+	8091391	8091532	tgccACACCGCGCCACACTTTTCAGCCAcaggtgtggcggccaaatcggtcacaccgcgccacactttttagccacaggtgtgccgccACACCTGTGGCTGAAAAGTGTGGCgcggtgtgacggcttaggcgccataccaaa	New	...((((((((((((((((((((((((((((((((((((((.....(((.....)))....((((((.........))))))))))))))))))))))))))))))))))))))))))))..(((......)))........	117	60.6	-97	1.1	8.60426	4.00876	3.5149	8.78777
	PC-3p-65261_44	ACACCTGTGGCTGAAAAGTGTGGC	24	chr3	+	8091391	8091532	tgccACACCGCGCCACACTTTTCAGCCAcaggtgtggcggccaaatcggtcacaccgcgccacactttttagccacaggtgtgccgccACACCTGTGGCTGAAAAGTGTGGCgcggtgtgacggcttaggcgccataccaaa	New	...((((((((((((((((((((((((((((((((((((((.....(((.....)))....((((((.........))))))))))))))))))))))))))))))))))))))))))))..(((......)))........	117	60.6	-97	1.1	20.4351	19.4711	14.499	14.2278
	PC-5p-189225_15	AGGGGATTGAGGGGGCTATAATCC	24	chr8	-	149680049	149680180	taaggtttgtttgggagtaagggcaatagAGGGGATTGAAGGGGCTATAATCCtccactattcaATTTTAAATAGTGAGGGATTCTAGccccatcaatactcttcattacacttgttcccaaacaagccctt	New	...(((((((((((((..(((...(((.(((((((((((.(((((((.(((((..(((((((........)))))))..))))).))))))).))))).)))))))))...)))..)))))))))))))...	126	40.9	-68.7	1.3	1.43404	6.87216	7.90852	10.0432
	PC-5p-95888_29	ACCGCGCCACACTTTTCAGCCACA	24	chr8	+	165524573	165524708	nnngggcgtgtttggtgtggcgcctaaaccgccacACCGCGCCACACTTTTCAGCCACAagtgtggcgcccaatttggtcgccacACTTGTGGCTGAAAAGTGTGGCGCggagccgccacaccaaacacgccctaa	New	...(((((((((((((((((((.((...........((((((((((((((((((((((((((((((((.((.....)).)))))))))))))))))))))))))))))))))).)))))))))))))))))))...	130	59.6	-112.3	1.4	22.5862	13.1716	7.02979	10.0432
	PC-3p-27812_113	ACTTGTGGCTGAAAAGTGTGGCGC	24	chr8	+	165524573	165524708	nnngggcgtgtttggtgtggcgcctaaaccgccacACCGCGCCACACTTTTCAGCCACAagtgtggcgcccaatttggtcgccacACTTGTGGCTGAAAAGTGTGGCGCggagccgccacaccaaacacgccctaa	New	...(((((((((((((((((((.((...........((((((((((((((((((((((((((((((((.((.....)).)))))))))))))))))))))))))))))))))).)))))))))))))))))))...	130	59.6	-112.3	1.4	44.0968	50.9686	23.2862	20.0863
	PC-5p-335255_9	AGGGTCTGTTTGTTTCGCA	19	chr7	-	163154932	163155076	aaaactaattAGGGTCTGTTCGTTTCGCAtggaatgaaggggtggaataaatctggcttggattccttcaataATTACTATAAGTTTTGGAGATTTGgaattaatcctggtctgttccagcagaaacgaacgggcccttagtgag	New	...((((...((((((((((((((((((.((((((....((((.......))))(((..(((((..(((...(((..(((.......)))..)))..)))..)))))..))).)))))))).))))))))))))))))))))...	139	40.7	-52.2	0.9	8.24575	1.71804	6.59043	2.51079
	PC-5p-3154_912	AATTTCCCCCTCAATCCCCTCCAA	24	chr1	+	226828766	226829034	acgcagtccgtagtcgcgctccagaccttcagggctgatttggtgacccgggatcccgggaggatcggaggggattgaaggggaaattagttTATTTCCCCCTCAATCCCCTCCAAtcctctcgGGATCCCCTTGTCACCAAATCAACtctcaccgtgaaggaaatccccaccggcggcttnnnnnnnnnnnnnnnnnnnnnnnnnnnnnnnnnnnnnnnncaggttcaggataactgattgcttgattcctttcctccaagtttggtt	New	.(((...........)))..((((((....((((.((((((((((((..((((((((((((((((.((((((((((((.((((((((......)))))))).)))))))))))).))))))))))))))))...)))))))))))).))))......(((((((..((((...)).))...........................................(((((((((.....))))..))))).))))))).......))))))..	121	45.7	-119.4	1	576.844	785.145	521.962	1143.66
	PC-5p-269126_11	ACCGCGCCACACTTTTAAGCCACA	24	chr4	+	113197403	113197551	tttagggcgtgtttggtttggcgcctaatccgccacACCGCGCCACACTTTTAAGCCACAagtgtggcggccaaatcggccgccacACTTGTGGCTTAAAAGTGTGGCGTggtgtggtggcttaggcgccacaccaaacacgcccttaa	New	...((((((((((((((.((((((((((.(((((((((((((((((((((((((((((((((((((((((((.....))))))))))))))))))))))))))))))))))))))))))).)))))))))).))))))))))))))...	143	57	-142.6	1.7	11.8309	3.43608	5.71171	5.02158
	PC-3p-1035693_4	ACATGTGGCTTAAAAGTGTGGCGT	24	chr4	+	113197403	113197551	tttagggcgtgtttggtttggcgcctaatccgccacACCGCGCCACACTTTTAAGCCACAagtgtggcggccaaatcggccgccacACTTGTGGCTTAAAAGTGTGGCGTggtgtggtggcttaggcgccacaccaaacacgcccttaa	New	...((((((((((((((.((((((((((.(((((((((((((((((((((((((((((((((((((((((((.....))))))))))))))))))))))))))))))))))))))))))).)))))))))).))))))))))))))...	143	57	-142.6	1.7	10.7553	4.00876	3.95426	2.51079
	PC-3p-96262_29	AACGCACGGGCACCCACCTAGTTC	24	chr5	-	146945804	146946033	attATTTACTAGGTGGGTGCCCGTGCGttgcaacggaaacatttcgtcagcatnnnnnnnnnnnnnnnnnnnnnnnnnnnnnnnnnnnnnnnnnnnnnnnnnnnnnnnnnnnnnnnnnnnnnnnnnnnnnnnnnnnnnnnnnnnnnnnnnnnnnnnnnnnnnnnnnnnnnnnnnctatgctgacgaaatgtttccgttgcAACGCACGGGCACCCACCTAGTTTatataa	New	..(((..((((((((((((((((((((((((((((((((((((((((((((((...........................................................................................................................))))))))))))))))))))))))))))))))))))))))))))))..)))...	225	22.2	-92.178	1.8	6.4532	8.01753	5.27235	2.51079
	PC-5p-9534_356	GAGTGATAGTCGTAGAGTAGCGTC	24	chr1	-	14386510	14386809	tggaagacaaagataaaatcatgtataaaggagatcgatcgaatcaatggtgggtatatatcacaccctgttgtgcGAGTGATAGTCGTAGAGTAGCGTCggtgacgagaacattgtatagttgttttcnnnnnnnnnnnnnnnnnnnnnnnnnnnnnnnnnnnnnnnnnnnnnnnnnnnnnnnnnnnnnnnnnnnnnnnnnnnnnnnnnnnnnnnnnnnnnnnnnnnnccgacgctactcTACGACTATCACTCGCACAACAAGgtgtgatatatacccaccatcgattcgatcgatct	New	...............................((((((((((((((.(((((((((((((((((((((.(((((((((((((((((((((((((((((((((....)(((((((.........)))))))......................................................................................................)))))))))))))))))))))))))))))))).))))))))))))))))))))).))))))))))))))	269	28.7	-130.2	1.5	154.16	127.135	248.679	46.0312
	PC-5p-1011312_4	ACACCACGCCACACTTTTAAGCCA	24	chr4	-	113197356	113197509	ttaagggcgtgtttggtgtggcgcctaagccaccACACCACGCCACACTTTTAAGCCAcaagtgtggcggccgatttggccgccacACTTGTGGCTTAAAAGTGTGGCGCggtgtggcggattaggcgccaaaccaaacacgccctaaatgcac	New	...((((((((((((((.((((((((((.((.(((((((.((((((((((((((((((((((((((((((((.....)))))))))))))))))))))))))))))))).))))))).)).)))))))))).))))))))))))))........	143	57.1	-135.7	1.5	10.7553	2.29072	3.5149	2.09233
	PC-3p-89991_31	ACTTGTGGCTCAAAAGTGTGGCGC	24	chr4	-	113197356	113197509	ttaagggcgtgtttggtgtggcgcctaagccaccACACCACGCCACACTTTTAAGCCAcaagtgtggcggccgatttggccgccacACTTGTGGCTTAAAAGTGTGGCGCggtgtggcggattaggcgccaaaccaaacacgccctaaatgcac	New	...((((((((((((((.((((((((((.((.(((((((.((((((((((((((((((((((((((((((((.....)))))))))))))))))))))))))))))))).))))))).)).)))))))))).))))))))))))))........	143	57.1	-135.7	1.5	21.5107	14.8897	11.8628	10.8801
	PC-5p-103375_27	AGAGCTTGTTCGGTTACACCAATC	24	chr4	-	71302162	71302322	attggaatttggaatcaactaAGAGCTTGTTCGGTTACACCAATCcaggaggggattggagaggattacccctccaATCCCCTCTTGGATTGGTGTAACCgaacatgccctaaagcaggtaccttcctcgtgataaaaaaagcaaaaggaaatatgaccat	New	..(((.....((.(((..((.((.((.((((((((((((((((((((((((((((((((((.((.....)))))))))))))))))))))))))))))))))))).)).))..))..))).)).((((..((..........))..)))).......))).	113	44.1	-83.1	1.2	13.2649	12.599	10.1053	10.0432
	PC-3p-276998_11	ATCCCCTCTTGGATTGGTGTAACC	24	chr4	-	71302162	71302322	attggaatttggaatcaactaAGAGCTTGTTCGGTTACACCAATCcaggaggggattggagaggattacccctccaATCCCCTCTTGGATTGGTGTAACCgaacatgccctaaagcaggtaccttcctcgtgataaaaaaagcaaaaggaaatatgaccat	New	..(((.....((.(((..((.((.((.((((((((((((((((((((((((((((((((((.((.....)))))))))))))))))))))))))))))))))))).)).))..))..))).)).((((..((..........))..)))).......))).	113	44.1	-83.1	1.2	8.96277	6.29948	5.27235	9.6247
	PC-5p-390584_8	AAGGGCTTGTTCGGTTACACCAAT	24	chr6	-	14563390	14563507	tttgggtgccaatAAGGGCTTGTTCGGTTACGCCAATccagaaggggattggagtccaATCCCCTTCTGGATTGGCATAACCgaacaagccctaattggtccccccttgccccctccc	New	...(((..(((((.((((((((((((((((.(((((((((((((((((((((...))))))))))))))))))))).)))))))))))))))).)))))..)))..............	101	55.1	-86.8	1.3	7.17022	12.0263	7.02979	4.60312
	PC-3p-720313_5	ATCCCCTTCTGGATTGGCATAACC	24	chr6	-	14563390	14563507	tttgggtgccaatAAGGGCTTGTTCGGTTACGCCAATccagaaggggattggagtccaATCCCCTTCTGGATTGGCATAACCgaacaagccctaattggtccccccttgccccctccc	New	...(((..(((((.((((((((((((((((.(((((((((((((((((((((...))))))))))))))))))))).)))))))))))))))).)))))..)))..............	101	55.1	-86.8	1.3	6.09469	9.73557	7.02979	7.95084
	PC-5p-182957_16	ATGTTCGGTTACACCAATCCAGAG	24	chr10	-	69129687	69129780	nnnggcATGTTCGGTTACACCAATCCAGAAggggattggagggggattatcccctccaATCCCCTTCTGGATTGGTGTAACCgaacttgctnnn	New	...((((.(((((((((((((((((((((((((((((((((((((....))))))))))))))))))))))))))))))))))))).))))...	88	48.9	-82.8	1.8	7.52873	5.7268	4.83298	1.67386
	PC-3p-629037_5	ATCCCCTTCTGGATTGGTCTAACC	24	chr10	-	69129687	69129780	nnnggcATGTTCGGTTACACCAATCCAGAAggggattggagggggattatcccctccaATCCCCTTCTGGATTGGTGTAACCgaacttgctnnn	New	...((((.(((((((((((((((((((((((((((((((((((((....))))))))))))))))))))))))))))))))))))).))))...	88	48.9	-82.8	1.8	4.30213	9.16289	4.39362	4.60312
	PC-3p-113827_25	AGCACTGGAAGGGTAAAACTGAGC	24	chr3	+	144450669	144451065	tttccttctccattttttctacacaaattataaagtgatacttcctccgctacgaaacataaggcatgcaagtattttaaatttaaactatatcttcttcaactaacaatggttttttaaggtggtgccctcgatTTTGGTGGTGTGCTCAGTTTTACCctcagtggtgttttttgctcagttttgcccttctgttctatAGCACTGGAAGGGTAAAACTGAGCaaaaaacaccactgaggggtaaaactgagcacaccaccaaatcgaggcaccaccttaaaaaacattgttagttgaagaagatatagttcaaatttaaaatacttgcatgctatgtttcgtagcggaggaagtatcactttataatttgtgtagaaaaatggagaaggaaatcg	New	((((((((((((.(((((((((((((((((((((((((((((((((((((((((((((((..((((((((((((((((((((((.((((((((((((((((((((((((((.(((((((((((((((((.(((((((.(((((((((((((((((((((((((((((((((((((((((((((((((((((((((........)).))))))))))))))))))))))))))))))))).)))))))))))))))))))))))))))))))))))))))))))))))))))))))))))))))))))))))).)))))))))))))))))))))))))))))))))))))))))))))))))))))))))))))))))))))))))))))))))...	394	36.8	-305.9	2.1	7.88724	8.59021	5.27235	0.83693
	PC-5p-94582_30	GTTCGGTTACACCAATCCAGAGGG	24	chr10	-	69129210	69129304	nnngggcatGTTCGGTTACACCAATCCAGAAGGggattggaggggattatcccctccaatccccttctGGATTGGTGTAACCGAACATGCCCnnn	New	...((((((((((((((((((((((((((((((((((((((((((.....))))))))))))))))))))))))))))))))))))))))))...	89	50.5	-90.7	1.9	27.2468	14.317	17.1351	15.9017
	PC-3p-238638_12	AGATTGGTGTAACCGAACATGCCC	24	chr10	-	69129210	69129304	nnngggcatGTTCGGTTACACCAATCCAGAAGGggattggaggggattatcccctccaatccccttctGGATTGGTGTAACCGAACATGCCCnnn	New	...((((((((((((((((((((((((((((((((((((((((((.....))))))))))))))))))))))))))))))))))))))))))...	89	50.5	-90.7	1.9	8.96277	6.87216	5.71171	9.6247
	PC-5p-15244_222	AGACTTGCCCACTCAAATTTTCGC	24	chr1	+	192318495	192318906	caatatgctgtgtagcggagaacaagatgtcaaattgaagagagaaactgaagataaagagctaaagagaaagagaaatgtgacttgcaaacgatgttctttctagatgtttttttagcaatgcctttgcaaacatagtgaatactttaattcaagttcggtcatcctgtagtgactaacagtgaggcAGACTTGCCCACTCAAATTTTCGCAAGTTTTGGCCTCATGtggtgactaaaagtgttccgattatcctaaatacacaagacaagaggctaaaatttgtgagaatttgagtgggcaagcccgtttcattgttagtcactacaggatgaccgaacctgacttcaactgttaactatgtttgtaaaggtattgccaaaaaacatatagaaagta…	New	.......((...((((.............((.....)).........((........)).))))...))..............((((((((((((((.(((((((.(((((((((..((((((((((((((((((((((.((((.((.((.(((.((((((((((((((((((((((((((((((..(...((((((((((((((((((((((((((((((((((.(((..((.......(((((............))))).))..))).))))))))))))))))))))))))))))))))))...)..)))))))))))))))))))))))))))))).))).)).)).)))).)))))))))))))))))))))).))))))))).))))))).)…	329	37.4	-193	1.3	225.862	708.406	434.09	344.815
	PC-5p-470620_7	TTCTCAGCTATGCCCTTCCAGTGC	24	chr5	-	170173436	170173665	gcagggaatttctctagggttttttaatttcgtgctcttagttttggtgttgtgctcatctatacccttagtcgtgttttTTCTCAGCTATGCCCTTCCAGTGCtatagaatagAAGGGCATAGCTGAGAAAAAACACgactaagggtatagatgagcacaacaccaaatctaagggcacgaaattaaaaaactcatttctctattaccataatacggatgaagcggttt	New	((.(((.....)))..(((((((((((((((((((((((((.((((((((((((((((((((((((((((((((((((((((((((((((((((((((..((........)).)))))))))))))))))))))))))))))))))))))))))))))))))))))))).)))))))))))))))))))))))))...((..(((((...)))))..))....)).....	179	39.1	-147.1	1.6	8.60426	8.59021	0.878724	5.02158
	PC-3p-203132_14	AAGGGCATAGCTGAGAAAAAACAC	24	chr5	-	170173436	170173665	gcagggaatttctctagggttttttaatttcgtgctcttagttttggtgttgtgctcatctatacccttagtcgtgttttTTCTCAGCTATGCCCTTCCAGTGCtatagaatagAAGGGCATAGCTGAGAAAAAACACgactaagggtatagatgagcacaacaccaaatctaagggcacgaaattaaaaaactcatttctctattaccataatacggatgaagcggttt	New	((.(((.....)))..(((((((((((((((((((((((((.((((((((((((((((((((((((((((((((((((((((((((((((((((((((..((........)).)))))))))))))))))))))))))))))))))))))))))))))))))))))))).)))))))))))))))))))))))))...((..(((((...)))))..))....)).....	179	39.1	-147.1	1.6	7.88724	16.6077	20.2107	4.60312
	PC-3p-41087_72	CTTGAAAATCCGGAGGACC	19	chr1	+	173675772	173675951	agcccatgaactctgaaatttatcatcCGGATCCTTCAACTTTTCaagtggttcattttatggtcactctaggtccaaccatggacttgaatttacacttcaaacgaatcaCTTGAAAAGCCGGAGGACCtagctgattactttgagagttcatggacccaaatgggaatatggggaagt	New	...(((((((((((.(((...((((...((.((((((..(((((((((((((((.(((...(((.....((((((((....)))))))).......)))..))).)))))))))))))))..))))))))....))))...))).))))))))))).((((.((....)).)))).....	153	41.7	-68	0.9	15.7745	17.1804	29.8766	4.18465
	PC-5p-37166_81	AACCCAACGGCCTGGTGACGTGGC	24	chr4	-	115021163	115021416	gggcccacacgtcagagctccaacggtcggAACCCAACGGCCTGGTGACGTGGCnnnnnnnnnnnnnnnnnnnnnnnnnnnnnnnnnnnnnnnnnnnnnnnnnnnnnnnnnnnnnnnnnnnnnnnnnnnnnnnnnnnnnnnnnnnnnnnnnnnnnnnnnnnnnnnnnnnnnnnnnnnnnnnnnnnnnnnnnnnnnnnnnnnnnnncacgtcacaggccgtttgggttccgACCGTTGGAGCTCTGACGTGTGGG	New	...(((((((((((((((((((((((((((((((((((((((((.(((((((.........................................................................................................................................................)))))))))))))).))))))))))))))))))))))))))))))))))	251	26.8	-95.943	1.4	106.119	87.0474	95.7809	87.0407
	PC-3p-98791_28	ACCGTTGGAGCTCTGACTTGTGGG	24	chr4	-	115021163	115021416	gggcccacacgtcagagctccaacggtcggAACCCAACGGCCTGGTGACGTGGCnnnnnnnnnnnnnnnnnnnnnnnnnnnnnnnnnnnnnnnnnnnnnnnnnnnnnnnnnnnnnnnnnnnnnnnnnnnnnnnnnnnnnnnnnnnnnnnnnnnnnnnnnnnnnnnnnnnnnnnnnnnnnnnnnnnnnnnnnnnnnnnnnnnnnnncacgtcacaggccgtttgggttccgACCGTTGGAGCTCTGACGTGTGGG	New	...(((((((((((((((((((((((((((((((((((((((((.(((((((.........................................................................................................................................................)))))))))))))).))))))))))))))))))))))))))))))))))	251	26.8	-95.943	1.4	16.4915	22.9072	21.9681	18.4125
	PC-3p-148558_19	GTTTGTGGAATGGAATGAGTTGAT	24	chr5	-	146670050	146670438	tagacaaaggatcatgaattaataatagagtgtttagtttaaagaatcaatttattctagatgaggtggtgcatcacgagaccattccataattttggtggaatgaacataatcctcgtattattactagttattagattacgaggaatgaaacggtgatgaACCAACTCATTTCATTCCACAAACtcactttttgtttgGTTTGTGGAATGGAATGAGTTGATctatcgtcattccattccttatacgttaatagttagtaacaatgttaggaatgagtttattccactaaatttatgaaatagactcgtgatgtatcaccttatctaaaatagattgattcttcaaaccaagcacactctaaaagaatacactatcttatgctagtg	New	(((.((.(((((..((.(((.....((((((((((.((((.(((((((((((((((.(((((((((((((((((((((((...(((.(((((.(((((((((((((((....((((..((((.((((((..((((((..((..(((((((.((.(..((((...(((((((((((((((((((((((.((.....))..)))))))))))))))))))))))...))))..).)).)))))))..))..))))))..)))))).))))..))))....))))))))))))))).))))).)))...))))))))))))))))))))))).))))))))))))))).)))).))..))))))))....))).))..))))).)))))...	386	32.1	-170.6	1.4	26.5298	22.9072	24.6043	5.85851
	PC-3p-169590_17	ATGTGGATTGGGGTCAATACTAGA	24	chr3	-	221357138	221357273	ttaggcctagtTTGGGTACTCTAGTATTGACCtgaatccatatgtattgaggtggtaacttaaactaatttacatccaaatctacctcaacatATGTGGATTGGTGTCAATACTAGAgtacacaaactaggccggt	New	...(((((((((((.((((((((((((((((((.(((((((((((.(((((((((..........................))))))))).))))))))))))).)))))))))))))))).)))))))))))...	130	38.2	-73.7	1.4	5.01915	9.73557	6.15107	1.67386
	PC-3p-62195_46	ATGTGGATTGGGGTAAATACTAGA	24	chr1	-	97479992	97480172	tttgtctgtagatatgaccaagtcttttgttctttagggtttgtttggataatctagtattcaccacaatccacatgtatggaagtggataatacacctcaatacATGTGGATTGGGGTGAATACTAGAactcccaaacaaggacttattgggtttgagtttccttgcctctataaactgc	New	...((.((((((......((((.(((..(..(..((((.(((((((((....(((((((((((((.((((((((((((((.((.(((.......))).)).)))))))))))))).)))))))))))))....)))))))))..))))..)..)..)))....))))..)))))).))...	175	38.1	-72.4	1	7.17022	17.1804	13.1809	3.34772
	PC-3p-49411_59	ATCCCCTCCGATCCTCCCGGGATC	24	chr1	-	226828727	226828891	tttccttcacggtgagagttgatttggtgacaaggggatcccgagaggattggaggggattgagggggaaataaactaatttccccttcaATCCCCTCCGATCCTCCCGGGATCccgggtcaccaaatcagccctgaaggtctggagcgcgactacggactgcgt	New	...((((((.((.....((((((((((((((...(((((((((.((((((((((((((((((((((((((((......)))))))))))))))))))))))))))).)))))))))..))))))))))))))))))))))......(((((.........)))))	137	55.2	-111.1	1.2	90.3447	107.091	62.8288	130.143
	PC-5p-28564_110	AAGGGCTGATTTGGTGACCCGGGA	24	chr4	-	67972265	67972408	agaacactAAGGGCTGATTTGGTGACCAGGGAattgaaggaatccataggagaggaatcctcttgttattcaattttaaatagaagggaattcctcccatggatcccatccatttacctgatcaccaaaccagccctaagtaaa	New	.....(((.(((((((.((((((((.((((((((.((.((.((((((.((.(((((((.(((((.(((((........)))))))))).))))))))))))))).)).)).)))).)))).)))))))).))))))).)))...	136	41.7	-66.6	1.1	7.17022	41.233	23.7256	28.0372
New isoforms	zma-MIR159f-5p	CGCTGCTCGTTCATGGTTCCC	21	chr3	-	25492248	25492462	ggagctcctctcattccaatgaagggtccttccgaagggtggttcCGCTGCTCGTTCATGGTTCCCactatcctatctcatccatgtttgcgtgtcttcgagaggaagcggaagagattcctgtggtcgccttttgagataggcttgtggtttgcatgaccgaggagctgcaccgaccccgtgctggccgctcTTTGGATTGAAGGGAGCTCTGc	New	((((((((..(((.(((((....(((....)))..((((((((...(((.((((.(((((....((((...((((((((...((((....)))).....((((((..((((((....)))).)).....))))))))))))))...))))....))))).)))).))).((((.......))))..))))))))))))).)))..))))))))..	122	55.3	-94.1	0.8	59.8713	53.832	56.2384	61.0959
	zma-MIR169c-5p	AGAACGGGATGCAGCCAAGGA	21	chr2	+	11307388	11307521	atgaggtagAGAACGGGATGCAGCCAAGGAtgacttgccggctcctggaacctggaggcgtctcagcttgctgtgctgtggcttagaacttagtcGGCAAGTCTGTCCTTGGCTACacctagttctcttcctct	New	..((((.((((((((((.((.(((((((((((((((((((.((((........))))..(((.((((.......)))).)))............))))))))).)))))))))).))))).))))))).)))).	131	54.5	-71.4	1	20.9131	4.58144	8.1282	9.48521
	zma-MIR169b-3p	CTACACCGTGGCTCCTGCTCC	21	chr8	+	4792715	4792870	taggctcggggactacggtgCAGCCAAGGATGACTTGCCGAtctatcgtcgatcaacgagcgacgcctctgatgtctgatctcgacatctatcgtcgtcagaccatcatcatctatcggcaagttgttcttggCTACACCGTGGCTCCTGCTCCtg	New	((((..((((..((((((((.(((((((((..((((((((((....(((((.((...)).)))))....(((((((((((..(((......)))..)))))).)))))......))))))))))..))))))))).))))))))..))))..))))	156	54.5	-82.5	1	13.2649	9.73557	5.71171	13.8093
	zma-MIR171j-3p	TGATTGAGCCGTGCCAATATC	21	chr10	+	59887652	59887780	aatggccgcgagctagacggggtaTTGACGCGGTTCAATTCGAGAgctcgagccctagcagaggccagggggggtggggctctgctctcTGATTGAGCCGTGCCAATATCacgtcccactcgccctcgc	New	...((..(((((...((((.(((((((.(((((((((((..((((((..(((((((.......(((......)))))))))).))))))..))))))))))).))))))).))))...)))))))....	122	62.8	-66.9	0.8	364.695	277.893	159.049	223.146
	zma-MIR171g-3p	TGAGCCGAGCCAATATCACTTC	22	chr7	-	42496620	42496731	agaacgaggcgacatggCATGGTATTGACTTGGCTCATCtctcgcccacaccagaatccacaagtgccggaggaggTGAGCCGAGCCAATATCACTTCatgtcatctagcgt	New	...(((((..(((((((..((((((((.((((((((((((((..((..(((............)))..)).)))))))))))))).))))))))..)))))))..))..)))	109	53.6	-48.8	0.8	39.4362	73.6849	73.227	75.0447
	zma-MIR319b-5p	AGCTGCCGACTCATTCACCCA	21	chr3	+	2801742	2801954	gacgacgatggctggatggaagagagcgtccttcagtccactcaggggcggtgctagggtcgaattAGCTGCCGACTCATTCACCCAcatgccaagcaaacggccatggaaaccagctttgcagatgagtgaatgaagcgggaggtaaaagcttcgatctcgcaccgtctttgcTTGGACTGAAGGGTGCTCCCTcctccctcgctccttgtt	New	...(((((.(((.(((.((.((.((((..(((((((((((..((..((((((((..(((((((((((.((.(((..((((((((.((..(((.((((....((.........)).)))).)))..)).))))))))..))).)).)))....)))))))).))))))))..))..)))))))))))..)))).)))))))...)))..)))))	210	55.9	-101.8	0.9	758.251	712.414	909.48	1422.36
	zma-MIR319a-5p	AGCTGCCGACTCATCCATTCA	21	chr3	+	212198195	212198403	ggttcatgttttctctggaagagagctctcttcagtccactctgaaatggctgtagggtttcattAGCTGCCGACTCATCCATTCAcctgccaagaaccatggacaggtctggtcttggtagccgagtgggtggcgcgggagctaaaatcaagctctacgctgtttgtggTTGGACTGAAGGGTGCTCCCTtttgtttgctcaaacgct	New	.................((((.((((.((((((((((((..(..(((..((.(((((((((..((((((.(((..((((((((((..(((((((((.(((..((....))))))))))))))..))))))))))..))).))))))....)))))))))))..)))..)..)))))))))))).)))).)))).((((....))))...	176	51.2	-96.5	0.9	1217.86	569.244	803.154	1146.59
	zma-MIR397b-5p	TTGAGCGCAGCGTTGATGAGC	21	chr5	-	82459696	82459779	atcaTTGAGCGCAGCGTTGATGAGCcagccgccgtgcctcccctgtcggctgcggcggcTCACCAGCGCTGCACTCAATTacgc	New	...((((((.(((((((((.((((((.(((((...(((.........))).))))))))))).))))))))).)))))).....	76	65.5	-50	0.9	8.60426	11.4536	14.9383	4.18465
	zma-MIR528b-3p	CTCTCCTGTGCCTGCCTCTTC	21	chr9	-	153752340	153752417	gTGGAAGGGGCATGCAGAGGAGcacgaacgaggtgtggttggcccctcgttagCTCTCCTGTGCCTGCCTCTTCcatt	New	((((((((((((.(((.(((((....(((((((.((.....)).)))))))....))))).))).)))))))))))).	77	60.3	-47	1	5.37766	2.29072	2.19681	8.3693
	tae-MIR9774-3p_1ss4AG	ACAGGATATTGGGTATTTCT	20	chr2	+	9504476	9504536	ggaaagccagaaatacccaatatcttgttccaACAGGATATTGGGTATTTCTttgtttatt	New	...((((.((((((((((((((((((((....))))))))))))))))))))..))))...	55	34.4	-29.6	1.4	2.15107	4.58144	15.817	9.20623
