# Supplementary material for: Development of Incompletely Fused Carpels in Maize Ovary Revealed by miRNA, Target Gene and Phytohormone Analysis
Source: Front Plant Sci. 2017 Apr 3;8:463. doi: 10.3389/fpls.2017.00463 (PMC5376576; doi:10.3389/fpls.2017.00463)
Supplement: Supplementary file 5 [file Table8.XLSX]

## Sheet: Sheet1
Supplementary Table S8 Target prediction results of the novel miRNAs from maize CFC and IFC degradome libraries. TF, transcripton factor; CFC: completely fused carpels; IFC: incompletely fused carpels; TPB, tags per billion.
Class	miR_name		miR_seq	Transcript	Gene_ID	Transcript Annotation	TF_family	Alignment Score	Alignment Range	IFC_TPB	CFC_TPB	Degradome Cleavage Site	IFC_Category	CFC_Category	IFC_Pvalue	CFC_Pvalue
Class II	PC-3p-62195_46	PC-3p-62195_46	ATGTGGATTGGGGTAAATACTAGA	GRMZM2G030284_T02	GRMZM2G030284	Microtubule associated protein (MAP65/ASE1) family protein	-	4	2687-2710	118.238	0	2701	2		0.703457
	PC-3p-62195_46	PC-3p-62195_46	ATGTGGATTGGGGTAAATACTAGA	GRMZM2G030284_T01	GRMZM2G030284	Microtubule associated protein (MAP65/ASE1) family protein	-	4	2687-2710	118.238	0	2701	2		0.703457
	PC-3p-41087_72	PC-3p-41087_72	CTTGAAAATCCGGAGGACC	GRMZM2G037226_T01	GRMZM2G037226	UBP1-associated protein 2A	-	4	1486-1504	73.8987	0	1495	2		0.621845
	PC-3p-41087_72	PC-3p-41087_72	CTTGAAAATCCGGAGGACC	GRMZM2G037226_T02	GRMZM2G037226	UBP1-associated protein 2A	-	4	1544-1562	73.8987	0	1553	2		0.621845
	PC-3p-41087_72	PC-3p-41087_72	CTTGAAAATCCGGAGGACC	GRMZM2G139583_T02	GRMZM2G139583	myosin 1	-	3.5	2508-2525	59.119	0	2517	2		0.242585
	PC-3p-41087_72	PC-3p-41087_72	CTTGAAAATCCGGAGGACC	GRMZM2G024882_T01	GRMZM2G024882	RNA helicase, ATP-dependent, SK12/DOB1 protein	-	3	3037-3055	118.238	119.898	3046	2	2	0.268438	0.281833
	PC-3p-169590_17	PC-3p-169590_17	ATGTGGATTGGGGTCAATACTAGA	GRMZM2G030284_T02	GRMZM2G030284	Microtubule associated protein (MAP65/ASE1) family protein	-	3	2687-2710	118.238	0	2701	2		0.464818
	PC-3p-169590_17	PC-3p-169590_17	ATGTGGATTGGGGTCAATACTAGA	GRMZM2G030284_T01	GRMZM2G030284	Microtubule associated protein (MAP65/ASE1) family protein	-	3	2687-2710	118.238	0	2701	2		0.464818
	PC-5p-189225_15	PC-5p-189225_15	AGGGGATTGAGGGGGCTATAATCC	GRMZM5G857369_T01	GRMZM5G857369	-	-	4	180-203	59.119	44.9618	194	2	3	0.856999	0.263226
Class III	PC-5p-335255_9	PC-5p-335255_9	AGGGTCTGTTTGTTTCGCA	GRMZM2G152929_T03	GRMZM2G152929	ADP-ribosylation factor B1B	-	4	677-694	0	59.949	685		4		0.910642
	PC-5p-189225_15	PC-5p-189225_15	AGGGGATTGAGGGGGCTATAATCC	GRMZM5G857369_T01	GRMZM5G857369	-	-	4	180-203	59.119	44.9618	194	2	3	0.856999	0.263226
	PC-3p-96262_29	PC-3p-96262_29	AACGCACGGGCACCCACCTAGTTC	GRMZM2G054501_T01	GRMZM2G054501	-	-	2	1550-1573	16.8911	8.56415	1564	3	4	0.202511	0.850069
	PC-3p-1834_1333	PC-3p-1834_1333	CCGTGGCTCCTGCTCCTGATG	GRMZM2G025783_T02	GRMZM2G025783	-	-	4	1151-1172	88.6785	29.9745	1163	2	4	0.931041	0.963875
	PC-3p-1834_1333	PC-3p-1834_1333	CCGTGGCTCCTGCTCCTGATG	GRMZM2G025783_T01	GRMZM2G025783	Galactose oxidase/kelch repeat superfamily protein	-	4	1772-1793	88.6785	29.9745	1784	2	4	0.931041	0.963875
	PC-3p-1834_1333	PC-3p-1834_1333	CCGTGGCTCCTGCTCCTGATG	GRMZM2G402493_T01	GRMZM2G402493	-	-	3	191-211	29.5595	29.9745	202	4	4	0.319006	0.321684
	PC-3p-148558_19	PC-3p-148558_19	GTTTGTGGAATGGAATGAGTTGAT	GRMZM2G012319_T02	GRMZM2G012319	SH3 domain-containing protein	-	1.5	4118-4141	0	8.56415	4132		4		0.64479
	PC-3p-113827_25	PC-3p-113827_25	AGCACTGGAAGGGTAAAACTGAGC	GRMZM2G061648_T01	GRMZM2G061648	nucleosome/chromatin assembly factor group C5	-	4	262-285	0	7.49363	276		4		0.260579
