# Supplementary material for: Development of Incompletely Fused Carpels in Maize Ovary Revealed by miRNA, Target Gene and Phytohormone Analysis
Source: Front Plant Sci. 2017 Apr 3;8:463. doi: 10.3389/fpls.2017.00463 (PMC5376576; doi:10.3389/fpls.2017.00463)
Supplement: Supplementary file 6 [file Table9.XLSX]

## Sheet: Sheet1
Supplementary Table S9 Target prediction results of the differentially expressed novel miRNAs between maize CFC and IFC degradome libraries. TF, transcripton factor; CFC: completely fused carpels; IFC: incompletely fused carpels; TPB, tags per billion.
Class	miR_name	miR_seq	Transcript	Gene_ID	Transcript Annotation	Alignment Score	Alignment Range	IFC_TPB	CFC_TPB	Degradome Cleavage Site	IFC_Category	CFC_Category	IFC_Pvalue	CFC_Pvalue
Class I	PC-3p-41087_72	CTTGAAAATCCGGAGGACC	GRMZM2G037226_T01	GRMZM2G037226	UBP1-associated protein 2A	4	1486-1504	73.8987	0	1495	2		0.621845
	PC-3p-41087_72	CTTGAAAATCCGGAGGACC	GRMZM2G037226_T02	GRMZM2G037226	UBP1-associated protein 2A	4	1544-1562	73.8987	0	1553	2		0.621845
	PC-3p-41087_72	CTTGAAAATCCGGAGGACC	GRMZM2G139583_T02	GRMZM2G139583	myosin 1	3.5	2508-2525	59.119	0	2517	2		0.242585
	PC-3p-41087_72	CTTGAAAATCCGGAGGACC	GRMZM2G024882_T01	GRMZM2G024882	RNA helicase, ATP-dependent, SK12/DOB1 protein	3	3037-3055	118.238	119.898	3046	2	2	0.268438	0.281833
Class II	PC-3p-1834_1333	CCGTGGCTCCTGCTCCTGATG	GRMZM2G025783_T02	GRMZM2G025783	-	4	1151-1172	88.6785	29.9745	1163	2	4	0.931041	0.963875
	PC-3p-1834_1333	CCGTGGCTCCTGCTCCTGATG	GRMZM2G025783_T01	GRMZM2G025783	Galactose oxidase/kelch repeat superfamily protein	4	1772-1793	88.6785	29.9745	1784	2	4	0.931041	0.963875
	PC-3p-1834_1333	CCGTGGCTCCTGCTCCTGATG	GRMZM2G402493_T01	GRMZM2G402493	-	3	191-211	29.5595	29.9745	202	4	4	0.319006	0.321684
	PC-3p-148558_19	GTTTGTGGAATGGAATGAGTTGAT	GRMZM2G012319_T02	GRMZM2G012319	SH3 domain-containing protein	1.5	4118-4141	0	8.56415	4132		4		0.64479
	PC-5p-189225_15	AGGGGATTGAGGGGGCTATAATCC	GRMZM5G857369_T01	GRMZM5G857369	-	4	180-203	59.119	44.9618	194	2	3	0.856999	0.263226
						Y
