# Supplementary material for: Development of Incompletely Fused Carpels in Maize Ovary Revealed by miRNA, Target Gene and Phytohormone Analysis
Source: Front Plant Sci. 2017 Apr 3;8:463. doi: 10.3389/fpls.2017.00463 (PMC5376576; doi:10.3389/fpls.2017.00463)
Supplement: Supplementary file 7 [file Table10.XLSX]

## Sheet: Sheet1
Supplementary Table S10 Primer sequences of miRNAs and their targets used in qRT-PCR analysis
Primers for qRT-PCR (miRNA)
miR159a-d, f, j, k	TTGGATTGAAGGGAGCTCA
miR160a-e, g	TGCCTGGCTCCCTGTATAA
miR164a-d, f, g	TGGAGAAGCAGGGCACGT
miR166j, k, n	TCGGACCAGGCTTCAATTC
miR169c, p, r	TAGCCAAGGATGACGTGCC
miR172e	GGAATCTTGATGATGCTGCTT
miR393a-c	CAAAGGGATCGCATTGATC
miR396a, b, e, f	TTCCACAGCTTTCTTGCACTG
PC-3p-1834_1333	TGGCTCCTGCTCCTGATG
PC-3p-148558_19	GTTTGTGGAATGGAATGAGTTG
PC-3p-41087_72	CTTGAAAATCGGGAGGACC
PC-5p-189225_15	GGGGATTGAGGGGGCTAT
Maize U6	CAAGGATGACACGCACAAAT
Primers for qRT-PCR (miRNA target)
GRMZM5G857369_T01-F	GGATTGATACGGATTGGAGGG
GRMZM5G857369_T01-R	AGCGTAACACTTCAACTTAGGGC
GRMZM2G040349_T02-F	CACCATTCCCAGGCACACT
GRMZM2G040349_T02-R	TCTCAAGCTACATGTCGATTGC
GRMZM2G076602_T01-F	GGCGGCACGAGCTGG
GRMZM2G076602_T01-R	GAACCCATTCTTCTGGACCC
GRMZM2G033612_T02-F	GTGAGCGGCACATCAACAG
GRMZM2G033612_T02-R	ACCTCCTTGGTGGTCTTCTTAG
GRMZM2G025783_T01-F	TAGTCCGCCTTGCCTTCG
GRMZM2G025783_T01-R	TCAGATTTTACAACCGCCCA
GRMZM2G063522_T01-F	TGGCTCATCATCAGTGCAGAAC
GRMZM2G063522_T01-R	ACGACGATGGCTGCTGAGA
GRMZM2G137451_T01-F	CCATTTGGTGATTTTGCACTCTT
GRMZM2G137451_T01-R	CTTGGCACCCCTTTAATGTGA
GRMZM2G005284_T01-F	GTTTCGTCCATTGTTCCTCCTT
GRMZM2G005284_T01-R	CCGAAAATAAGAACTGAGCGAAGT
AC187157.4_FGT005-F	CGTCGAGTGGGTCCAGATG
AC187157.4_FGT005-R	ATGCGAGATGGCAATGATTC
GRMZM2G089361_T01-F	CAGGTTTCTTGGGTGCCAGTA
GRMZM2G089361_T01-R	TGATGATGGCCCGAGAAGTT
GRMZM2G024882_T01-F	TCTGGTATTGACTGGTGATTGC
GRMZM2G024882_T01-R	TCCATGCCACGTTTTCCTT
GRMZM2G012319_T02-F	GCATCATGTGTTCATTCCTCA
GRMZM2G012319_T02-R	TCCATCATCTTCTCACTCCTCAC
EF1a (GRMZM2G153541)-F	TCTCAAGAACGGTGATGCTG
EF1a (GRMZM2G153541)-R	CAAATCGACCAAGAGGAGGA
Primers for 5'RLM-RACE
GRMZM2G159399_T01-outer	CATGAAGTCATTGAACGGCTCT
GRMZM2G159399_T02-inner	AGCATCACGGTAGCAAAGGTG
